# Supplementary material for: In-Depth Mapping of the Urinary N-Glycoproteome: Distinct Signatures of ccRCC-related Progression
Source: Cancers (Basel). 2020 Jan 18;12(1):239. doi: 10.3390/cancers12010239 (PMC7016614; doi:10.3390/cancers12010239)
Supplement: Supplementary file 1 [file cancers-12-00239-s001.zip]

Archive with 4 entries (4 files):
- Supplementary Table 2.xlsx
- Supplementary Table 1.xlsx
- Figure S1.pptx
- Figure S2.pptx
