# Supplementary material for: In-Depth Mapping of the Urinary N-Glycoproteome: Distinct Signatures of ccRCC-related Progression
Source: Cancers (Basel). 2020 Jan 18;12(1):239. doi: 10.3390/cancers12010239 (PMC7016614; doi:10.3390/cancers12010239)
Supplement: Supplementary file 1 [file cancers-12-00239-s001.zip › Supplementary Table 2.xlsx]

## Sheet: CTRL
	Table S2A. List of N-glycomodified peptides in the CTRL group.
	Peptide Sequence	# of deamidated N	position of the deamidated N	Peptide start sequence	Peptide end sequence	Peptide Score	Identified Protein	Protein description	Protein Score
	ANLTNFPENGTFVVNIAQLSQDDSGR	2	0.00001000100000000000000000.0	82	107	172.76	PIGR	Polymeric immunoglobulin receptor	5589
	GLTFQQNASSMCVPDQDTAIR	1	0.000000100000000000000.0	203	223	160.17	IGHM	Ig mu chain C region	8545
	WNNTGCQALPSQDEGPSK	1	0.010000000000000000.0	498	515	156.34	PIGR	Polymeric immunoglobulin receptor	5589
	FALLMTNCYATPSSNATDPLK	1	0.000000000000001000000.0	499	519	150.84	UROM	Uromodulin	14503
	TGVCPELQADQNCTQECVSDSECADNLK	1	0.0000000000010000000000000000.0	33	60	149.53	WFDC2	WAP four-disulfide core domain protein 2	1729
	YFYNGTSMACETFQYGGCMGNGNNFVTEK	2	0.00010000000000000000100000000.0	247	275	147.88	AMBP	Protein AMBP	9690
	FALLMTNCYATPSSNATDPLK	2	0.000000100000001000000.0	499	519	146.71	UROM	Uromodulin	14503
	ANLTNFPENGTFVVNIAQLSQDDSGR	2	0.01000000100000000000000000.0	82	107	145.33	PIGR	Polymeric immunoglobulin receptor	5589
	AALAAFNAQNNGSNFQLEEISR	1	0.0000000000100000000000.0	166	187	138.91	FETUA	Alpha-2-HS-glycoprotein	3921
	YTGNASALFILPDQDK	1	0.0001000000000000.0	268	283	136.48	AACT	Alpha-1-antichymotrypsin	2357
	QQQHLFGSNVTDCSGNFCLFR	1	0.000000001000000000000.0	622	642	136.45	TRFE	Serotransferrin	7421
	CLNWLDAQSGLASAPVSGAGNHSYCR	1	0.00000000000000000000100000.0	46	71	135.66	P3IP1	Phosphoinositide-3-kinase-interacting protein 1	1768
	ADGTVNQIEGEATPVNLTEPAK	1	0.0000000000000001000000.0	83	104	130.04	APOD	Apolipoprotein D	3130
	LSLLEEPGNGTFTVILNQLTSR	1	0.0000000010000000000000.0	413	434	129.14	PIGR	Polymeric immunoglobulin receptor	5589
	VEDEGNYTCLFVTFPQGSR	1	0.0000010000000000000.0	115	133	129.08	PVR	Poliovirus receptor	311
	SVVAPATDGGLNLTSTFLR	1	0.0000000000010000000.0	67	85	126.08	PTGDS	Prostaglandin-H2 D-isomerase	1985
	LGACNDTLQQLMEVFK	1	0.0000100000000000.0	124	139	125.91	ANT3	Antithrombin-III	1416
	TLNQSSDELQLSMGNAMFVK	1	0.00100000000000000000.0	125	144	123.65	AACT	Alpha-1-antichymotrypsin	2357
	TAVNCSSDFDACLITK	1	0.0001000000000000.0	40	55	121.45	CD59	CD59 glycoprotein	1562
	SLPNFPNTSATANATGGR	2	0.000000100000100000.0	397	414	119.56	PI16	Peptidase inhibitor 16	650
	QDQCIYNTTYLNVQR	1	0.000000100000000.0	87	101	118.22	A1AG1	Alpha-1-acid glycoprotein 1	4619
	LPTQNITFQTESSVAEQEAEFQSPK	1	0.0000100000000000000000000.0	513	537	116.97	ITIH4	Inter-alpha-trypsin inhibitor heavy chain H4	2441
	LANLTQGEDQYYLR	1	0.00100000000000.0	372	385	116.56	CLUS	Clusterin	2000
	ALPQPQNVTSLLGCTH	1	0.0000001000000000.0	447	462	115.12	HEMO	Hemopexin	3697
	CSDGWSFDATTLDDNGTMLFFK	1	0.0000000000000010000000.0	50	71	114.9	HEMO	Hemopexin	3697
	FNSSYLQGTNQITGR	1	0.010000000000000.0	1522	1536	114.35	APOB	Apolipoprotein B-100	2817
	THTNISESHPNATFSAVGEASICEDDWNSGER	2	0.00010000001000000000000000000000.0	269	300	113.69	IGHM	Ig mu chain C region	8545
	NVTDPTCPSLSPGVSQCFPDCVCEDAYNNTYACVR	2	0.10000000000000000000000000010000000.0	422	456	111.82	GNS	N-acetylglucosamine-6-sulfatase	819
	LDAPTNLQFVNETDSTVLVR	1	0.00000000001000000000.0	997	1016	111.79	FINC	Fibronectin	2108
	ENLTAPGSDSAVFFEQGTTR	1	0.01000000000000000000.0	396	415	110.43	CERU	Ceruloplasmin	2477
	SVQEIQATFFYFTPNKTEDTIFLR	1	0.000000000000001000000000.0	58	81	109.98	A1AG2	Alpha-1-acid glycoprotein 2	3910
	SVQEIQATFFYFTPNKTEDTIFLR	1	0.000000000000001000000000.0	58	81	109.98	A1AG1	Alpha-1-acid glycoprotein 1	4619
	YLGNATAIFFLPDEGK	1	0.0001000000000000.0	268	283	109.68	A1AT	Alpha-1-antitrypsin	4288
	ALVLEQLTPALHSTNFSCVLVDPEQVVQR	1	0.00000000000000100000000000000.0	133	161	109.3	I18BP	Interleukin-18-binding protein	827
	DYGSQEDFTQVWNTTMK	1	0.00000000000010000.0	129	145	109.05	TSN1	Tetraspanin-1	490
	TDNSLLDQALQNDTVFLNMR	1	0.00000000000100000000.0	175	194	108.98	ICOSL	ICOS ligand	808
	QDFNITDISLLEHR	1	0.00010000000000.0	319	332	108.11	UROM	Uromodulin	14503
	DTAVFECLPQHAMFGNDTITCTTHGNWTK	2	0.00000000000000010000000001000.0	168	196	106.52	APOH	Beta-2-glycoprotein 1	1912
	ADGTVNQIEGEATPVNLTEPAKLEVK	1	0.00000000000000010000000000.0	83	108	106.2	APOD	Apolipoprotein D	3130
	VIDFNCTTSSVSSALANTK	1	0.0000100000000000000.0	121	139	105.92	HRG	Histidine-rich glycoprotein	353
	STGKPTLYNVSLVMSDTAGTCY	1	0.0000000010000000000000.0	431	452	105.38	IGHM	Ig mu chain C region	8545
	ALGFENATQALGR	1	0.0000010000000.0	64	76	105.36	LG3BP	Galectin-3-binding protein	2491
	NQNTFLLTTFANVVNVCGNPNMTCPSNK	2	0.0000000000000000000010000010.0	66	93	104.51	RNAS2	Non-secretory ribonuclease	2370
	NACCSTNTSQEAHKDVSYLYR	1	0.000000100000000000000.0	63	83	103.99	FOLR1	Folate receptor alpha	743
	YFYNGTSMACETFQYGGCMGNGNNFVTEK	2	0.00010000000000000000001000000.0	247	275	103.86	AMBP	Protein AMBP	9690
	SLTFNETYQDISELVYGAK	1	0.0000100000000000000.0	183	201	103.69	ANT3	Antithrombin-III	1416
	YFYNGTSMACETFQYGGCMGNGNNFVTEK	3	0.00010000000000000000100100000.0	247	275	103.53	AMBP	Protein AMBP	9690
	MDGASNVTCINSR	1	0.0000010000000.0	1024	1036	101.66	CFAH	Complement factor H	2213
	MPCAEDYLSVVLNQLCVLHEK	1	0.000000000000100000000.0	470	490	100.65	ALBU	Serum albumin	26818
	VYDPLYCESVHNFTLPSWATEDTMTK	1	0.00000000000100000000000000.0	209	234	100.62	PPAP	Prostatic acid phosphatase	1155
	STYNDTEDVSQASPSESEAR	1	0.00010000000000000000.0	66	85	100.47	LAIR1	Leukocyte-associated immunoglobulin-like receptor 1	408
	QVFPGLNYCTSGAYSNASSTDSASYYPLTGDTR	1	0.000000000000000100000000000000000.0	968	1000	100.22	APOB	Apolipoprotein B-100	2817
	MVSHHNLTTGATLINEQWLLTTAK	1	0.000001000000000000000000.0	179	202	98.95	HPT	Haptoglobin	6971
	ISEENETTCYMGK	1	0.0000100000000.0	907	919	98.19	CFAH	Complement factor H	2213
	FSDGLESNSSTQFEVK	1	0.0000000100000000.0	219	234	97.88	CO4A/B	Complement C4-A	2334
	SCINESAIDSR	1	0.00010000000.0	142	152	97.51	NEP	Neprilysin	752
	VVELPTEEPEVGSTCLASGWGSIEPENFSFPDDLQCVDLK	1	0.0000000000000000000000000010000000000000.0	139	178	96.84	KLK1	Kallikrein-1	240
	ACAGGYYVYNLTAPPECHLAYCTDPSSVEGTCEECSIDEDCK	1	0.000000000100000000000000000000000000000000.0	266	307	96.56	UROM	Uromodulin	14503
	YFYNGTSMACETFQYGGCMGNGNNFVTEK	3	0.00010000000000000000101000000.0	247	275	96.24	AMBP	Protein AMBP	9690
	DQCIVDDITYNVNDTFHK	1	0.000000000000100000.0	516	533	95.88	FINC	Fibronectin	2108
	SSNNSMLLVFK	1	0.00100000000.0	3123	3133	95.12	CUBN	Cubilin	1465
	CLNWLDAQSGLASAPVSGAGNHSYCR	2	0.00100000000000000000100000.0	46	71	94.34	P3IP1	Phosphoinositide-3-kinase-interacting protein 1	1768
	LNAENNATFYFK	1	0.000001000000.0	289	300	94.27	KNG1	Kininogen-1	5259
	MLNTSSLLEQLNEQFNWVSR	1	0.00100000000000000000.0	352	371	93.92	CLUS	Clusterin	2000
	LTDTICGVGNMSANASDQER	2	0.00000000010001000000.0	458	477	93.86	CO2	Complement C2	212
	NMTFDLPSDATVVLNR	2	0.1000000000000010.0	62	77	93.79	LAMP1	Lysosome-associated membrane glycoprotein 1	432
	RGVFITNETGQPLIGK	1	0.0000001000000000.0	464	479	93.29	LYAG	Lysosomal alpha-glucosidase	877
	SLGNVNFTVSAEALESQELCGTEVPSVPEHGR	1	0.00000100000000000000000000000000.0	864	895	93.06	A2MG	Alpha-2-macroglobulin	4358
	LSLHRPALEDLLLGSEANLTCTLTGLR	1	0.000000000000000001000000000.0	114	140	92.72	IGHA2	Ig alpha-2 chain C region	3655
	LSLHRPALEDLLLGSEANLTCTLTGLR	1	0.000000000000000001000000000.0	127	153	92.72	IGHA1	Ig alpha-1 chain C region	4907
	ELPGVCNETMMALWEECKPCLK	1	0.0000001000000000000000.0	97	118	92.6	CLUS	Clusterin	2000
	YDFNSSMLYSTAK	1	0.0001000000000.0	3462	3474	92.21	APOB	Apolipoprotein B-100	2817
	VSLTNVSISDEGR	1	0.0000100000000.0	109	121	91.76	CADM1	Cell adhesion molecule 1	406
	VLSNNSDANLELINTWVAK	1	0.0001000000000000000.0	250	268	91.65	IC1	Plasma protease C1 inhibitor	531
	VCQDCPLLAPLNDTR	1	0.000000000001000.0	145	159	91.42	FETUA	Alpha-2-HS-glycoprotein	3921
	AAIPSALDTNSSK	1	0.0000000001000.0	542	554	91.31	LG3BP	Galectin-3-binding protein	2491
	QNQCFYNSSYLNVQR	1	0.000000100000000.0	87	101	91.05	A1AG2	Alpha-1-acid glycoprotein 2	3910
	YFQNYSYGGVIQDDHIPFLR	1	0.00010000000000000000.0	293	312	90.24	QPCT	Glutaminyl-peptide cyclotransferase	519
	GTAGNALMDGASQLMGENR	1	0.0000000000000000010.0	377	395	89.57	FIBB	Fibrinogen beta chain	2164
	ENISDPTSPLR	1	0.01000000000.0	70	80	89.44	IGJ	Immunoglobulin J chain	412
	VSNQTLSLFFTVLQDVPVR	1	0.0010000000000000000.0	1422	1440	89.29	A2MG	Alpha-2-macroglobulin	4358
	VVGVPYQGNATALFILPSEGK	1	0.000000001000000000000.0	254	274	88.72	IPSP	Plasma serine protease inhibitor	944
	YFYNGTSMACETFQYGGCMGNGNNFVTEKECLQTCR	2	0.000100000000000000001000000000000000.0	247	282	88.43	AMBP	Protein AMBP	9690
	LWANSTSSWDSVIQNK	2	0.0001000000000010.0	35	50	88.38	EVI2A	Protein EVI2A	432
	GGSSGWSGGLAQNR	1	0.00000000000010.0	425	438	87.41	CO8A	Complement component C8 alpha chain	309
	ADGTVNQIEGEATPVNLTEPAKLEVK	2	0.00000100000000010000000000.0	83	108	87.38	APOD	Apolipoprotein D	3130
	QNQCFYNSSYLNVQR	2	0.010000100000000.0	87	101	87.3	A1AG2	Alpha-1-acid glycoprotein 2	3910
	LCSSVNVSNEIK	1	0.000001000000.0	2526	2537	87.27	CUBN	Cubilin	1465
	EGDHEFLEVPEAQEDVEATFPVHQPGNYSCSYR	1	0.000000000000000000000000001000000.0	153	185	87.21	A1BG	Alpha-1B-glycoprotein	858
	EHEGAIYPDNTTDFQR	1	0.0000000001000000.0	129	144	87.2	CERU	Ceruloplasmin	2477
	WFSAGLASNSSWLR	1	0.00000000100000.0	43	56	86.93	PTGDS	Prostaglandin-H2 D-isomerase	1985
	AALAAFNAQNNGSNFQLEEISR	2	0.0000001000100000000000.0	166	187	86.44	FETUA	Alpha-2-HS-glycoprotein	3921
	CIQANYSLMENGK	2	0.0000100000100.0	61	73	85.46	APOD	Apolipoprotein D	3130
	SPYYNVSDEISFHCYDGYTLR	1	0.000010000000000000000.0	118	138	84.89	CFAB	Complement factor B	345
	VPGNVTAVLGETLK	1	0.00010000000000.0	466	479	84.8	PIGR	Polymeric immunoglobulin receptor	5589
	AFNSTLPTMAQMEK	1	0.00100000000000.0	55	68	84.73	CD44	CD44 antigen	1259
	QIGLYPVLVIDSSGYVNPNYTGR	1	0.00000000000000000010000.0	168	190	84.17	PIGR	Polymeric immunoglobulin receptor	5589
	FNPGAESVVLSNSTLK	1	0.0000000000010000.0	125	140	84.12	MMRN1	Multimerin-1	880
	GVFITNETGQPLIGK	1	0.000001000000000.0	465	479	83.96	LYAG	Lysosomal alpha-glucosidase	877
	SKWNITMESYVVHTNYDEYAIFLTK	1	0.0001000000000000000000000.0	112	136	83.8	AMBP	Protein AMBP	9690
	TAGWNIPMGLLFNQTGSCK	1	0.0000000000001000000.0	485	503	83.03	TRFL	Lactotransferrin	730
	LGNWSAMPSCK	1	0.00100000000.0	251	261	82.41	APOH	Beta-2-glycoprotein 1	1912
	DIVEYYNDSNGSHVLQGR	2	0.000000100100000000.0	103	120	82.09	ZA2G	Zinc-alpha-2-glycoprotein	2387
	VVLHPNYSQVDIGLIK	1	0.0000010000000000.0	236	251	82.01	HPT	Haptoglobin	6971
	VSNVSCQASVSR	1	0.001000000000.0	141	152	81.47	PLTP	Phospholipid transfer protein	217
	LNAENNATFYFK	2	0.000011000000.0	289	300	81.24	KNG1	Kininogen-1	5259
	ITYSIVQTNCSK	1	0.000000001000.0	197	208	81.06	KNG1	Kininogen-1	5259
	WNNTGCQALPSQDEGPSK	1	0.001000000000000000.0	498	515	80.83	PIGR	Polymeric immunoglobulin receptor	5589
	YFYNGTSMACETFQYGGCMGNGNNFVTEK	2	0.00010000000000000000000100000.0	247	275	80.45	AMBP	Protein AMBP	9690
	VTTYCNETMTGWVHDVLGR	1	0.0000010000000000000.0	114	132	80.34	CATC	Dipeptidyl peptidase 1	332
	YKNNSDISSTR	1	0.00100000000.0	44	54	79.97	IGHM	Ig mu chain C region	8545
	VSDNESSSNYTYK	2	0.0001000010000.0	388	400	79.48	PTPRJ	Receptor-type tyrosine-protein phosphatase eta	261
	SNSSMHITDCR	1	0.01000000000.0	103	113	79.38	RNAS1	Ribonuclease pancreatic	1265
	EGNATGHLVGR	1	0.00100000000.0	1800	1810	79.34	CUBN	Cubilin	1465
	NETHATYSNTLYLADEIIIR	1	0.10000000000000000000.0	396	415	78.62	UROM	Uromodulin	14503
	YFYNGTSMACETFQYGGCMGNGNNFVTEK	1	0.00010000000000000000000000000.0	247	275	78.02	AMBP	Protein AMBP	9690
	GSQWSDIEEFCNR	1	0.0000000000010.0	84	96	78	DAF	Complement decay-accelerating factor	395
	GAFISNFSMTVDGK	1	0.00000100000000.0	113	126	77.7	ITIH2	Inter-alpha-trypsin inhibitor heavy chain H2	371
	ADTHDEILEGLNFNLTEIPEAQIHEGFQELLR	1	0.00000000000001000000000000000000.0	94	125	77.62	A1AT	Alpha-1-antitrypsin	4288
	LNDTTLQVLNTWYTK	1	0.010000000000000.0	410	424	77.3	OLFM4	Olfactomedin-4	451
	FSDGLESNSSTQFEVKK	1	0.00000001000000000.0	219	235	77.24	CO4A/B	Complement C4-A	2334
	NCHHSGSQVPLIHCNLTTPSPQNISNCR	2	0.0000000000000010000000100000.0	97	124	76.72	RNAS2	Non-secretory ribonuclease	2370
	NLFLNHSENATAK	2	0.0000100010000.0	203	215	76.51	HPT	Haptoglobin	6971
	YEQLQNETR	1	0.000001000.0	162	170	76.23	PPAL	Lysosomal acid phosphatase	389
	VYKPSAGNNSLYR	1	0.0000000100000.0	155	167	76.04	APOH	Beta-2-glycoprotein 1	1912
	AALAAFNAQNNGSNFQLEEISR	2	0.0000001000000100000000.0	166	187	74.93	FETUA	Alpha-2-HS-glycoprotein	3921
	FGCEIENNR	2	0.000000110.0	121	129	74.74	ZA2G	Zinc-alpha-2-glycoprotein	2387
	CNTAAPMWLNGTHPSSDEGIVSR	2	0.01000000010000000000000.0	223	245	74.69	UROM	Uromodulin	14503
	NVSECSHDCVLTSEGPLCFCPEGSVLER	1	0.1000000000000000000000000000.0	404	431	74.47	EGF	Pro-epidermal growth factor	762
	SYSESSSTSSSESLNSSAPR	1	0.00000000000000100000.0	506	525	74.13	HEG1	Protein HEG homolog 1	353
	RNFTAADWGQSR	1	0.010000000000.0	211	222	74.13	CO6A1	Collagen alpha-1(VI) chain	257
	EIANATAKPEDR	1	0.000100000000.0	282	293	73.94	NEP	Neprilysin	752
	WDPEVNCSMAQIQLCPPPPQIPNSHNMTTTLNYR	2	0.0000010000000000000000000100000000.0	797	830	73.67	CFAH	Complement factor H	2213
	TVVTYHIPQNSSLENVDSR	1	0.0000000001000000000.0	61	79	73.64	ICOSL	ICOS ligand	808
	AALAAFNAQNNGSNFQLEEISR	1	0.0000000001000000000000.0	166	187	73.61	FETUA	Alpha-2-HS-glycoprotein	3921
	GLNLTEDTYKPR	1	0.001000000000.0	396	407	73.43	LG3BP	Galectin-3-binding protein	2491
	KGNCSSTVCGQDLQSHLCMCAEGYALSR	1	0.0010000000000000000000000000.0	322	349	72.76	EGF	Pro-epidermal growth factor	762
	SWPAVGNCSSALR	1	0.0000001000000.0	181	193	71.68	HEMO	Hemopexin	3697
	GCVLLSYLNETVTVSASLESVR	1	0.0000000010000000000000.0	47	68	71.55	A2MG	Alpha-2-macroglobulin	4358
	GGNSNGALCHFPFLYNNHNYTDCTSEGR	2	0.0000100000000000001000000000.0	412	439	70.82	FINC	Fibronectin	2108
	VTACHSSQPNATLYK	1	0.000000000100000.0	27	41	70.05	THBG	Thyroxine-binding globulin	245
	TVIRPFYLTNSSGVD	1	0.000000000100000.0	571	585	69.86	LG3BP	Galectin-3-binding protein	2491
	NETHATYSNTLYLADEIIIR	1	0.00000000100000000000.0	396	415	69.72	UROM	Uromodulin	14503
	LQNLTLPTNASIK	2	0.0010000010000.0	112	124	69.53	MMRN1	Multimerin-1	880
	DAGVVCTNETR	1	0.00000001000.0	118	128	69.17	LG3BP	Galectin-3-binding protein	2491
	SLGSGGSVSQLFSNFTGSVDDR	1	0.0000000000000100000000.0	59	80	68.9	OLFM4	Olfactomedin-4	451
	EEQFNSTYR	1	0.000010000.0	173	181	68.47	IGHG4	Ig gamma-4 chain C region	5221
	VASVININPNTTHSTGSCR	1	0.0000000001000000000.0	248	266	67.93	LAMP2	Lysosome-associated membrane glycoprotein 2	484
	SELVNETR	1	0.00001000.0	158	165	67.4	SUSD2	Sushi domain-containing protein 2	198
	MFSQNDTR	1	0.00001000.0	321	328	67.4	A2GL	Leucine-rich alpha-2-glycoprotein	713
	NLFLNHSENATAK	3	0.1000100010000.0	203	215	67.35	HPT	Haptoglobin	6971
	AQLLQGLGFNLTER	1	0.00000000010000.0	87	100	67.15	CBG	Corticosteroid-binding globulin	222
	FLNNGTCTAEGK	1	0.000100000000.0	100	111	66.04	CFAI	Complement factor I	890
	DVNCSVMGPQEK	1	0.001000000000.0	51	62	65.95	CATC	Dipeptidyl peptidase 1	332
	TYNGTNPDAASR	1	0.001000000000.0	125	136	65.94	TSN3	Tetraspanin-3	119
	SYNDSVDPR	1	0.001000000.0	481	489	65.41	PERM	Myeloperoxidase	240
	MDGASNVTCINSR	2	0.0000010000100.0	1024	1036	65.01	CFAH	Complement factor H	2213
	EEQFNSTFR	1	0.000010000.0	172	180	64.76	IGHG2	Ig gamma-2 chain C region	4269
	QLDMLDLSNNSLASVPEGLWASLGQPNWDMR	1	0.0000000001000000000000000000000.0	261	291	64.74	A2GL	Leucine-rich alpha-2-glycoprotein	713
	YNSQNQSNNQFVLYR	2	0.000010010000000.0	44	58	64.67	KNG1	Kininogen-1	5259
	EEQYNSTYR	1	0.000010000.0	176	184	64.13	IGHG1	Ig gamma-1 chain C region	11219
	FEVDSPVYNATWSASLK	1	0.00000000100000000.0	3887	3903	64.05	APOB	Apolipoprotein B-100	2817
	WVSNKTEGR	1	0.000100000.0	221	229	63.63	ANT3	Antithrombin-III	1416
	CGLVPVLAENYNK	1	0.0000000000010.0	421	433	63.49	TRFE	Serotransferrin	7421
	TPLTANITK	1	0.000001000.0	200	208	63.35	IGHA2	Ig alpha-2 chain C region	3655
	YNLTSQDVGSGTSNNSQACAQFLEQYFHDSDLAQFMR	2	0.0100000000000010000000000000000000000.0	209	245	63.3	TPP1	Tripeptidyl-peptidase 1	206
	EPGSNVTMSVDAECVPMVR	1	0.0000100000000000000.0	188	206	62.25	LG3BP	Galectin-3-binding protein	2491
	IPCSQPPQIEHGTINSSR	1	0.000000000000001000.0	868	885	62.22	CFAH	Complement factor H	2213
	LAGKPTHVNVSVVMAEVDGTCY	1	0.0000000010000000000000.0	332	353	60.91	IGHA1	Ig alpha-1 chain C region	4907
	EWDNTTTECR	1	0.0001000000.0	68	77	60.19	C4BPB	C4b-binding protein beta chain	201
	QDQCIYNTTYLNVQRENGTISR	2	0.0000001000000000100000.0	87	108	59.97	A1AG1	Alpha-1-acid glycoprotein 1	4619
	FLNESYKHEQVYIR	1	0.00100000000000.0	92	105	59.81	PPAP	Prostatic acid phosphatase	1155
	SSCGKENTSDPSLVIAFGR	1	0.0000001000000000000.0	78	96	59.54	LAMP1	Lysosome-associated membrane glycoprotein 1	432
	GSLSYLNVTR	1	0.0000001000.0	257	266	59.23	CATD	Cathepsin D	240
	IIEGEPNLKVPGNVTAVLGETLK	1	0.00000000000010000000000.0	457	479	59.12	PIGR	Polymeric immunoglobulin receptor	5589
	EEQYNSTFR	1	0.000010000.0	223	231	59.06	IGHG3	Ig gamma-3 chain C region	2293
	GGYIFPTQQPNTTTLASR	1	0.000000000010000000.0	817	834	58.8	MGA	Maltase-glucoamylase. intestinal	412
	VDKDLQSLEDILHQVENK	1	0.000000000000000010.0	62	79	58.32	FIBG	Fibrinogen gamma chain	2874
	SVYNCSGEACR	1	0.00010000000.0	500	510	58.06	ANAG	Alpha-N-acetylglucosaminidase	275
	AFENVTDLQWLILDHNLLENSK	1	0.0001000000000000000000.0	85	106	57.79	LUM	Lumican	92
	VILILDPAISGNETQPYPAFTR	1	0.0000000000010000000000.0	1312	1333	57.6	MGA	Maltase-glucoamylase. intestinal	412
	CCGFTNYTDFEDSPYFK	1	0.00000100000000000.0	149	165	57.1	TSN1	Tetraspanin-1	490
	FVGTPEVNQTTLYQR	1	0.000000010000000.0	46	60	57.07	TIMP1	Metalloproteinase inhibitor 1	135
	LHEITNETFR	1	0.0000010000.0	112	121	56.67	VASN	Vasorin	331
	YKNNSDISSTR	2	0.00110000000.0	44	54	56.63	IGHM	Ig mu chain C region	8545
	ANQQLNFTEAK	1	0.00000100000.0	48	58	56.48	LYVE1	Lymphatic vessel endothelial hyaluronic acid receptor 1	298
	NISDGFDGIPDNVDAALALPAHSYSGR	1	0.100000000000000000000000000.0	242	268	56.47	VTNC	Vitronectin	530
	FNDTEVLQR	1	0.010000000.0	149	157	56.44	BTD	Biotinidase	279
	GFQWVTGDNNTSYSR	1	0.000000001000000.0	107	121	56.22	TRBM	Thrombomodulin	100
	KVCQDCPLLAPLNDTR	1	0.0000000000001000.0	144	159	56.08	FETUA	Alpha-2-HS-glycoprotein	3921
	QCPALEVTWPEVEVPLNGTLSLSCVACSR	1	0.00000000000000001000000000000.0	63	91	56.02	I18BP	Interleukin-18-binding protein	827
	TPMTNSSIQFLDNAFR	1	0.0000100000000000.0	275	290	55.84	GNS	N-acetylglucosamine-6-sulfatase	819
	AATCINPLNGSVCERPANHSAK	2	0.0000000010000000010000.0	906	927	55.7	ATRN	Attractin	763
	AALAAFNAQNNGSNFQLEEISR	2	0.0000000001100000000000.0	166	187	55.6	FETUA	Alpha-2-HS-glycoprotein	3921
	SIPACVPWSPYLFQPNDTCIVSGWGR	1	0.00000000000000010000000000.0	449	474	55.55	CFAI	Complement factor I	890
	QQQHLFGSNVTDCSGNFCLFR	2	0.000000001000000100000.0	622	642	55.27	TRFE	Serotransferrin	7421
	QLEEFLNQSSPFYFWMNGDR	2	0.00000010000000001000.0	139	158	54.48	CLUS	Clusterin	2000
	DYNLNDILLQLGIEEAFTSK	1	0.00001000000000000000.0	321	340	54.47	AACT	Alpha-1-antichymotrypsin	2357
	NVTDPTCPSLSPGVSQCFPDCVCEDAYNNTYACVR	2	0.10000000000000000000000000001000000.0	422	456	54.36	GNS	N-acetylglucosamine-6-sulfatase	819
	QVNETWTLENCTVAR	2	0.001000000100000.0	5015	5029	54.08	MUC5B	Mucin-5B	132
	WTEDNITSSVLFNR	2	0.00001000000010.0	585	598	53.98	AMPE	Glutamyl aminopeptidase	220
	NATLVNEADKLR	1	0.100000000000.0	818	829	53.71	AMPN	Aminopeptidase N	402
	EANLTSSVTILPLPLQNATVEAGTR	2	0.0010000000000000100000000.0	124	148	53.5	CAP7	Azurocidin	154
	LENLSSSEMGYTATLTR	1	0.00100000000000000.0	138	154	53.39	LYAG	Lysosomal alpha-glucosidase	877
	CMWSSALNSLNLSFAGLEQVPK	1	0.0000000000100000000000.0	272	293	53.38	CD14	Monocyte differentiation antigen CD14	251
	FGCEIENNR	1	0.000000010.0	121	129	53.09	ZA2G	Zinc-alpha-2-glycoprotein	2387
	VLNFTTK	1	0.0010000.0	322	328	52.98	CO6	Complement component C6	67
	IDSTGNVTNELR	1	0.000001000000.0	411	422	52.77	ATRN	Attractin	763
	GICNSSDVR	1	0.000100000.0	297	305	52.53	ATRN	Attractin	763
	TELFSSSCPGGIMLNETGQGYQR	1	0.00000000000000100000000.0	121	143	52.42	APOM	Apolipoprotein M	108
	TALFPDLLAQGNASLR	1	0.0000000000010000.0	93	108	52.25	CD276	CD276 antigen	110
	GENFTETDVK	1	0.0010000000.0	195	204	52.01	PRIO	Major prion protein	109
	NCHHSGSQVPLIHCNLTTPSPQNISNCR	3	0.1000000000000010000000100000.0	97	124	51.9	RNAS2	Non-secretory ribonuclease	2370
	WQQGNVFSCSVMHEALHNHYTQK	1	0.00000000000000000100000.0	296	318	51.86	IGHG2	Ig gamma-2 chain C region	4269
	WQQGNVFSCSVMHEALHNHYTQK	1	0.00000000000000000100000.0	300	322	51.86	IGHG1	Ig gamma-1 chain C region	11219
	CINQSICEK	1	0.001000000.0	1071	1079	51.65	ATRN	Attractin	763
	YGNPNETQNNSTSWPVFK	3	0.001010000100000000.0	505	522	51.64	CHLE	Cholinesterase	101
	HGIQYFNNNTQHSSLFMLNEVK	1	0.0000000100000000000000.0	162	183	51.49	KNG1	Kininogen-1	5259
	HENTSSSPIQYEFSLTR	1	0.00100000000000000.0	40	56	51.18	THY1	Thy-1 membrane glycoprotein	166
	NGSLFAFR	1	0.10000000.0	169	176	50.85	VTNC	Vitronectin	530
	DIVEYYNDSNGSHVLQGR	1	0.000000000100000000.0	103	120	50.63	ZA2G	Zinc-alpha-2-glycoprotein	2387
	SYNVTSVLFR	1	0.0010000000.0	83	92	50.47	NGAL	Neutrophil gelatinase-associated lipocalin	126
	YLPVNSSLLTSDCSER	1	0.0000100000000000.0	5182	5197	50.43	FCGBP	IgGFc-binding protein	214
	CCGAANYTDWEK	1	0.000001000000.0	145	156	50.34	CD63	CD63 antigen	232
	LFNVTPQDEQK	1	0.00100000000.0	100	110	50.29	ICOSL	ICOS ligand	808
	AVNITSENLIDDVVSLIR	1	0.001000000000000000.0	413	430	50.08	CO9	Complement component C9	128
	SNLCALCIGDEQGENK	1	0.0100000000000000.0	520	535	49.81	TRFL	Lactotransferrin	730
	NPPMGGNVVIFDTVITNQEEPYQNHSGR	1	0.0000000000000000000000010000.0	123	150	49.7	C1QA	Complement C1q subcomponent subunit A	187
	GWNWTSGFNK	1	0.0010000000.0	159	168	49.62	FOLR1	Folate receptor alpha	743
	DCNATTEFMCNNR	1	0.0010000000000.0	2779	2791	49.53	LRP2	Low-density lipoprotein receptor-related protein 2	449
	IDFSGSQDNLTITMHR	1	0.0000000010000000.0	88	103	49.49	CD7	T-cell antigen CD7	166
	TKPREEQYNSTYR	1	0.0000000010000.0	172	184	48.97	IGHG1	Ig gamma-1 chain C region	11219
	NIETFTCDTQNITYR	1	0.000000000010000.0	325	339	48.87	PTPRC	Receptor-type tyrosine-protein phosphatase C	113
	KAENSSNEEETSSEGNMR	1	0.000100000000000000.0	409	426	48.71	SPRL1	SPARC-like protein 1	86
	NNATVHEQVGGPSLTSDLQAQSK	1	0.01000000000000000000000.0	85	107	48.61	VTNC	Vitronectin	530
	TKPREEQFNSTFR	1	0.0000000010000.0	168	180	48.61	IGHG2	Ig gamma-2 chain C region	4269
	LNNSTGLQSSSVSQTK	1	0.0010000000000000.0	312	327	48.19	HEG1	Protein HEG homolog 1	353
	TWSAFQNGTDR	1	0.00000010000.0	1490	1500	48.08	LRP2	Low-density lipoprotein receptor-related protein 2	449
	NYHQPAILNSSALR	1	0.00000000100000.0	41	54	47.96	QPCT	Glutaminyl-peptide cyclotransferase	519
	VCDGILDCPGREDENNTSTGK	1	0.000000000000001000000.0	285	305	47.83	LRP2	Low-density lipoprotein receptor-related protein 2	449
	GHVNITR	1	0.0001000.0	118	124	47.72	THRB	Prothrombin	1126
	KANQQLNFTEAK	1	0.000000100000.0	47	58	47.32	LYVE1	Lymphatic vessel endothelial hyaluronic acid receptor 1	298
	GCSCFSDWQGPGCSVPVPANQSFWTR	1	0.00000000000000000001000000.0	306	331	47.32	ATRN	Attractin	763
	VPVTLALNNTLFLIEER	1	0.00000001000000000.0	674	690	47.27	AMPN	Aminopeptidase N	402
	YAEDKFNETTEK	1	0.000000100000.0	396	407	47.16	AFAM	Afamin	114
	VTQNLTLIEESLTSEFIHDIDR	1	0.0001000000000000000000.0	282	303	47.05	PEDF	Pigment epithelium-derived factor	139
	NPVGLIGAENATGETDPSHSK	1	0.000000000100000000000.0	340	360	46.79	BTD	Biotinidase	279
	QVVENMTR	1	0.00001000.0	386	393	46.54	LYAG	Lysosomal alpha-glucosidase	877
	KAENSSNEEETSSEGNMR	1	0.000000100000000000.0	409	426	46.52	SPRL1	SPARC-like protein 1	86
	GNNSHILLSALK	1	0.001000000000.0	147	158	46.31	EGF	Pro-epidermal growth factor	762
	DTFVNASR	1	0.00001000.0	234	241	46.12	IC1	Plasma protease C1 inhibitor	531
	GTANLSETIR	1	0.0001000000.0	241	250	45.78	SIRBL	Signal-regulatory protein beta-1 isoform 3	280
	RIQNYSVMDICDYDESSGR	1	0.0001000000000000000.0	318	336	45.66	DPP4	Dipeptidyl peptidase 4	118
	NGTGHGNSTHHGPEYMR	2	0.10000010000000000.0	240	256	45.62	HEMO	Hemopexin	3697
	LQLTWLENGNVSR	2	0.0000000101000.0	282	294	45.5	SIRBL	Signal-regulatory protein beta-1 isoform 3	280
	SFLDCTNR	1	0.00000010.0	2218	2225	45.25	LRP2	Low-density lipoprotein receptor-related protein 2	449
	QLEEFLNQSSPFYFWMNGDR	1	0.00000000000000001000.0	139	158	44.91	CLUS	Clusterin	2000
	INVTTLKDDGDISK	1	0.01000000000000.0	45	58	44.85	GINM1	Glycoprotein integral membrane protein 1	45
	GPSTPLPEDPNWNVTEFHTTPK	1	0.0000000000001000000000.0	253	274	44.62	AMPN	Aminopeptidase N	402
	LQAPLNYTEFQKPICLPSK	1	0.0000010000000000000.0	489	507	44.59	KLKB1	Plasma kallikrein	121
	EACQGTSPPVVSCYNASDHVYK	1	0.0000000000000010000000.0	149	170	44.34	LYPD3	Ly6	74
	DTAVEGEEIEVNCTAMASKPATTIR	1	0.0000000000010000000000000.0	154	178	44.01	CADM1	Cell adhesion molecule 1	406
	DRQDGEEVLQCMPVCGRPVTPIAQNQTTLGSSR	1	0.000000000000000000000000100000000.0	218	250	43.68	C1RL	Complement C1r subcomponent-like protein	112
	ELWNVSNSVQACEER	1	0.000100000000000.0	121	135	43.4	MCEM1	Mast cell-expressed membrane protein 1	78
	VTQVYAENGTVLQGSTVASVYK	1	0.0000000100000000000000.0	317	338	43.39	PON1	Serum paraoxonase	229
	QNESYLNFAR	1	0.0100000000.0	148	157	43.25	CY24B	Cytochrome b-245 heavy chain	128
	NVTLLSR	1	0.1000000.0	828	834	43.25	AMPE	Glutamyl aminopeptidase	220
	WCPQNSSCVNATACR	1	0.000000000100000.0	29	43	42.96	CD97	CD97 antigen	108
	FGNLTYLNLTK	2	0.00100001000.0	83	93	42.21	ELFN1	Protein ELFN1	55
	LKELPGVCNETMMALWEECKPCLK	1	0.000000001000000000000000.0	95	118	42.01	CLUS	Clusterin	2000
	WYNLAIGSTCPWLK	1	0.00100000000000.0	44	57	41.73	AMBP	Protein AMBP	9690
	VVANGTGTQGQLK	1	0.0001000000000.0	269	281	41.69	BGLR	Beta-glucuronidase	71
	ADGTVNQIEGEATPVNLTEPAK	2	0.0000010000000001000000.0	83	104	41.58	APOD	Apolipoprotein D	3130
	GASNLTWR	1	0.00010000.0	402	409	41.5	GNS	N-acetylglucosamine-6-sulfatase	819
	AALAAFNAQNNGSNFQLEEISR	2	0.0000000000100100000000.0	166	187	41.12	FETUA	Alpha-2-HS-glycoprotein	3921
	DQDPASFGADSLLLNSSR	1	0.000000000000001000.0	693	710	40.68	MGA	Maltase-glucoamylase. intestinal	412
	IIVPLNNRENISDPTSPLR	1	0.0000000001000000000.0	62	80	40.25	IGJ	Immunoglobulin J chain	412
	VLSNNSDANLELINTWVAK	1	0.0000100000000000000.0	250	268	39.62	IC1	Plasma protease C1 inhibitor	531
	LSVDKDQYVEPENVTIQCDSGYGVVGPQSITCSGNR	2	0.000000000000100000000000000000000010.0	494	529	39.49	C4BPA	C4b-binding protein alpha chain	286
	DFVNCSTLPALNLASWR	1	0.00010000000000000.0	726	742	39.42	PERM	Myeloperoxidase	240
	GFQWVTGDNNTSYSR	1	0.000000000100000.0	107	121	39.28	TRBM	Thrombomodulin	100
	GQTEIQVNCPPAVTENK	1	0.00000000000000010.0	56	72	39.2	SYPL1	Synaptophysin-like protein 1	73
	VNQNLVYESGSLNFSK	1	0.0000000000001000.0	2970	2985	39.2	APOB	Apolipoprotein B-100	2817
	ISNSSDTVECECSENWK	1	0.00100000000000000.0	262	278	39.1	ATRN	Attractin	763
	EDQYHYLLDRNLSCR	1	0.000000000010000.0	239	253	39.08	IPSP	Plasma serine protease inhibitor	944
	YFYNGTSMACETFQYGGCMGNGNNFVTEKECLQTCR	2	0.000000000000000000000011000000000000.0	247	282	39.05	AMBP	Protein AMBP	9690
	TCDWLPKPNMSASCK	1	0.000000001000000.0	93	107	39.03	SAP	Prosaposin	70
	GFLALYQTVAVNYSQPISEASR	1	0.0000000000010000000000.0	155	176	38.9	C1RL	Complement C1r subcomponent-like protein	112
	WNRGNESLPER	1	0.00001000000.0	258	268	38.85	CADM4	Cell adhesion molecule 4	169
	LQNNENNISCVER	1	0.0000001000000.0	120	132	38.8	FHR1/2	Complement factor H-related protein 1	103
	YGNPNETQNNSTSWPVFK	2	0.000010000100000000.0	505	522	38.8	CHLE	Cholinesterase	101
	CIQANYSLMENGKIK	2	0.000010000010000.0	61	75	38.74	APOD	Apolipoprotein D	3130
	YLNFTASENTSR	2	0.001000001000.0	938	949	38.52	ITAM	Integrin alpha-M	100
	NMTAQNYTYAIR	2	0.100001000000.0	670	681	38.35	MA2B2	Epididymis-specific alpha-mannosidase	43
	GLCVNASAVSR	1	0.00001000000.0	112	122	37.74	IBP3	Insulin-like growth factor-binding protein 3	42
	GSFTSPGYPGTYPNNTYCEWVLVAPAGR	1	0.0000000000000010000000000000.0	3520	3547	37.66	CUBN	Cubilin	1465
	LGHCPDPVLVNGEFSSSGPVNVSDK	2	0.0000000000100000000010000.0	78	102	37.39	C4BPB	C4b-binding protein beta chain	201
	ILAPAYFILGGNQSGEGCVITR	1	0.0000000000010000000000.0	275	296	37.07	ASAH1	Acid ceramidase	57
	NEEYNKSVQEIQATFFYFTPNK	2	0.0000100000000000000010.0	52	73	36.94	A1AG2	Alpha-1-acid glycoprotein 2	3910
	NEEYNKSVQEIQATFFYFTPNK	2	0.0000100000000000000010.0	52	73	36.94	A1AG1	Alpha-1-acid glycoprotein 1	4619
	ALLPFDNLHDDPCLLTNR	1	0.000000000000000010.0	375	392	36.81	PERM	Myeloperoxidase	240
	ESWGQESNAGNQTVVR	1	0.0000000000100000.0	163	178	36.75	B3GN2	N-acetyllactosaminide beta-1.3-N-acetylglucosaminyltransferase 2	60
	GTANTTTAGVPCQR	1	0.00010000000000.0	293	306	36.59	HGFL	Hepatocyte growth factor-like protein	77
	AQPGTMSNGTETR	1	0.0000000100000.0	487	499	36.36	SUSD2	Sushi domain-containing protein 2	198
	HLYTTTGGETDFTNVTSLR	1	0.0000000000000100000.0	393	411	36.22	SORT	Sortilin	36
	VNQNLVYESGSLNFSK	3	0.0101000000001000.0	2970	2985	35.34	APOB	Apolipoprotein B-100	2817
	FNTTYINIGSSYFPEHGYFR	1	0.00000010000000000000.0	844	863	35.3	MMRN2	Multimerin-2	69
	LTQGICLEQNK	1	0.00000000010.0	185	195	35.12	CD34	Hematopoietic progenitor cell antigen CD34	46
	MLAQHCVDANNTFCFDNPR	1	0.0000000001000000000.0	3306	3324	35.05	LRP2	Low-density lipoprotein receptor-related protein 2	449
	NRVPDSCCINVTVGCGINFNEK	1	0.0000000001000000000000.0	163	184	34.95	CD63	CD63 antigen	232
	YNSQNQSNNQFVLYR	2	0.000010001000000.0	44	58	34.89	KNG1	Kininogen-1	5259
	MDGSLNFNR	1	0.000000010.0	679	687	34.74	FIBA	Fibrinogen alpha chain	156
	GLNVTLSSTGR	1	0.00100000000.0	1326	1336	34.62	CO4A/B	Complement C4-A	2334
	QTLFFNGTR	1	0.000001000.0	62	70	34.61	CADM4	Cell adhesion molecule 4	169
	TVYVHANQTGYPDPSSR	1	0.00000010000000000.0	327	343	34.4	PGCA	Aggrecan core protein	42
	LLNLDGTCADSYSFVFSR	1	0.001000000000000000.0	140	157	34.31	RET4	Retinol-binding protein 4	230
	FSDFDVVPSTSCSHDYLAIYDGANTSDPLLGK	1	0.00000000000000000000000100000000.0	3080	3111	33.96	CUBN	Cubilin	1465
	CATVTENATGDLATSR	1	0.0000001000000000.0	88	103	33.95	SPIT2	Kunitz-type protease inhibitor 2	86
	YPNCAYR	1	0.0010000.0	120	126	33.8	RNAS1	Ribonuclease pancreatic	1265
	ANYTILK	1	0.0100000.0	391	397	33.63	DSC2	Desmocollin-2	49
	KDYGSQEDFTQVWNTTMK	1	0.000000000000010000.0	128	145	33.56	TSN1	Tetraspanin-1	490
	AFGSNPNLTK	1	0.0000001000.0	68	77	33.39	CPN2	Carboxypeptidase N subunit 2	49
	LTNGSRYPNCAYR	1	0.0010000000000.0	114	126	33.09	RNAS1	Ribonuclease pancreatic	1265
	QNLTVTDR	1	0.01000000.0	3036	3043	33	CO6A3	Collagen alpha-3(VI) chain	76
	NPNNDQVFPNGTLAPSIPIWGGSWR	1	0.0000000001000000000000000.0	1821	1845	32.96	FCGBP	IgGFc-binding protein	214
	AENQVNVTCQVR	1	0.000001000000.0	264	275	32.78	SIRBL	Signal-regulatory protein beta-1 isoform 3	280
	ACAGGYYVYNLTAPPECHLAYCTDPSSVEGTCEECSIDEDCKSNNGR	2	0.00000000010000000000000000000000000000000000100.0	266	312	32.66	UROM	Uromodulin	14503
	VTPACNTSLPAQR	1	0.0000010000000.0	64	76	32.61	MRC2	C-type mannose receptor 2	33
	SDFSQTMLFQANTTR	1	0.000000000001000.0	433	447	32.56	PTPRG	Receptor-type tyrosine-protein phosphatase gamma	39
	EFGFAWPESLNCSK	1	0.00000000001000.0	134	147	32.56	FZD4	Frizzled-4	50
	NISIESR	1	0.1000000.0	80	86	32.39	PARM1	Prostate androgen-regulated mucin-like protein 1	46
	MLNTSSLLEQLNEQFNWVSR	2	0.00100000000100000000.0	352	371	32.34	CLUS	Clusterin	2000
	FQSPAGTEALFELHNISVADSANYSCVYVDLKPPFGGSAPSER	2	0.0000000000000010000000100000000000000000000.0	349	391	32.17	A1BG	Alpha-1B-glycoprotein	858
	APGWANSSAGSGR	1	0.0000010000000.0	100	112	32.13	C163A	Scavenger receptor cysteine-rich type 1 protein M130	32
	FYATNDTEVAQSNFEALQDFFR	1	0.0000100000000000000000.0	141	162	32.12	PPGB	Lysosomal protective protein	56
	YNATVYSQAANGTEGQPQAIEFR	2	0.01000000001000000000000.0	341	363	31.93	PTPRJ	Receptor-type tyrosine-protein phosphatase eta	261
	VFLNGNK	2	0.0001010.0	255	261	31.9	TOP2A	DNA topoisomerase 2-alpha	44
	VFLNGSR	1	0.0001000.0	101	107	31.9	EGF	Pro-epidermal growth factor	762
	GSSVILNCSAYSEPSPK	1	0.00000010000000000.0	67	83	31.87	NEO1	Neogenin	44
	EKPEAGTYSVNNGNDTCLLATMGLQLNITQDK	3	0.00000000000101000000000000100000.0	216	247	31.84	LAMP2	Lysosome-associated membrane glycoprotein 2	484
	QEVQNLIK	1	0.00001000.0	150	157	31.8	DPYL3	Dihydropyrimidinase-related protein 3	39
	AALAAFNAQNNGSNFQLEEISR	1	0.0000000000000100000000.0	166	187	31.67	FETUA	Alpha-2-HS-glycoprotein	3921
	YQFNTNVVFSNNGTLVDR	1	0.000000000010000000.0	192	209	31.63	BTD	Biotinidase	279
	VYSLPGRENYSSVDANGIQSQMLSR	2	0.0000000010000001000000000.0	92	116	31.36	COCH	Cochlin	66
	TVLTPATNHMGNVTFTIPANR	1	0.000000000001000000000.0	74	94	31.36	CO3	Complement C3	4510
	SILTVTNVTQEHFGNYTCVAANK	2	0.00000010000000100000000.0	280	302	31.22	NEGR1	Neuronal growth regulator 1	48
	ANLTTLAGTHTNIPK	1	0.010000000000000.0	56	70	30.98	DPEP1	Dipeptidase 1	87
	FNPNISWQPIPVHTVPITEDR	1	0.000100000000000000000.0	130	150	30.94	PPAL	Lysosomal acid phosphatase	389
	VEEDTKVNSTVIPETQLQAEDR	1	0.0000000100000000000000.0	133	154	30.94	CDHR5	Cadherin-related family member 5	75
	NGTDLGNSLTTRPVTLVEGEECGQVLNVTVTTR	2	0.100000000000000000000000001000000.0	306	338	30.88	PROZ	Vitamin K-dependent protein Z	167
	QAIHVGNQTFNDGTIVEK	1	0.000000100000000000.0	340	357	30.83	CPVL	Probable serine carboxypeptidase CPVL	52
	GVNVCQETCTK	1	0.00100000000.0	314	324	30.6	KLKB1	Plasma kallikrein	121
	GGNSNGALCHFPFLYNNHNYTDCTSEGR	3	0.0000100000000000101000000000.0	412	439	30.58	FINC	Fibronectin	2108
	LRNVSWATGR	1	0.0010000000.0	149	158	30.41	CD14	Monocyte differentiation antigen CD14	251
	YNLTSQDVGSGTSNNSQACAQFLEQYFHDSDLAQFMR	3	0.0100000000000110000000000000000000000.0	209	245	30.26	TPP1	Tripeptidyl-peptidase 1	206
	KPCQNNASCIDANEK	1	0.000001000000000.0	356	370	30.23	DNER	Delta and Notch-like epidermal growth factor-related receptor	37
	GNMSGNFTYIIDK	1	0.0000010000000.0	187	199	30.09	INAR2	Interferon alpha	47
	LSVDKDQYVEPENVTIQCDSGYGVVGPQSITCSGNR	1	0.000000000000100000000000000000000000.0	494	529	29.87	C4BPA	C4b-binding protein alpha chain	286
	YFYNGTSMACETFQYGGCMGNGNNFVTEK	2	0.00000000000000000000101000000.0	247	275	29.63	AMBP	Protein AMBP	9690
	NMTLLVEK	1	0.10000000.0	193	200	29.62	OLFM4	Olfactomedin-4	451
	TPSVNIGCCIENVLLQQNLTVGSQTGNDIGER	1	0.00000000000000000100000000000000.0	208	239	29.6	ICOSL	ICOS ligand	808
	VQNNNTLRK	2	0.000110000.0	1991	1999	29.59	SMG1	Serine	33
	LEPVHLQLQCMSQEQLAQVAANATK	1	0.0000000000000000000001000.0	346	370	29.5	PGRP2	N-acetylmuramoyl-L-alanine amidase	39
	TGAFSMPEVNVDYNASSETLR	1	0.000000000000010000000.0	147	167	29.48	VTCN1	V-set domain-containing T-cell activation inhibitor 1	33
	MTGSGIYAPNSSR	1	0.0000000001000.0	274	286	29.45	VNN1	Pantetheinase	57
	ALVNFTR	1	0.0001000.0	86	92	29.27	PGBM	Basement membrane-specific heparan sulfate proteoglycan core protein	408
	EWLPLNR	1	0.0000010.0	378	384	29.22	ATRN	Attractin	763
	DVQIIVFPEDGIHGFNFTR	1	0.0000000000000001000.0	104	122	29.19	BTD	Biotinidase	279
	DFVEIWDNHTSGNILGR	1	0.00000001000000000.0	2393	2409	29.16	CUBN	Cubilin	1465
	HEEGHMLNCTCFGQGR	1	0.0000000100000000.0	535	550	29.11	FINC	Fibronectin	2108
	ANDSFGEASIIFSNGR	2	0.0100000000000100.0	387	402	28.95	LRP2	Low-density lipoprotein receptor-related protein 2	449
	LTDTICGVGNMSANASDQER	1	0.00000000000001000000.0	458	477	28.92	CO2	Complement C2	212
	HGIQYFNNNTQHSSLFMLNEVK	1	0.0000001000000000000000.0	162	183	28.88	KNG1	Kininogen-1	5259
	STEGQSSLTVTNVTEEHYGNYTCVAANK	2	0.0000000000010000000100000000.0	268	295	28.82	LSAMP	Limbic system-associated membrane protein	36
	INDSVTLNEKPFSVEDTYLLCPAPILK	1	0.000000010000000000000000000.0	261	287	28.82	ANTR1	Anthrax toxin receptor 1	31
	SNISILR	1	0.0100000.0	691	697	28.73	CADH2	Cadherin-2	64
	MDPPCTNTTAASTYLNNPYVR	1	0.000000100000000000000.0	327	347	28.71	PPGB	Lysosomal protective protein	56
	EALENMNSTLK	1	0.00000010000.0	268	278	28.46	PROM1	Prominin-1	34
	IHVAGETDSSNLNVSEPR	1	0.000000000000100000.0	401	418	28.37	PTPRJ	Receptor-type tyrosine-protein phosphatase eta	261
	IQGNQLFLNVTPDYEEK	1	0.00000000100000000.0	73	89	28	CDHR5	Cadherin-related family member 5	75
	FGCEIENNRSSGAFWK	2	0.0000001100000000.0	121	136	27.91	ZA2G	Zinc-alpha-2-glycoprotein	2387
	GNEANYYSNATTDEHGLVQFSINTTNVMGTSLTVR	2	0.00000000100000000000001000000000000.0	388	422	27.9	A2MG	Alpha-2-macroglobulin	4358
	ILLTCSLNDSATEVTGHR	1	0.000000010000000000.0	153	170	27.86	BASI	Basigin	29
	TCNPETFPSSNESR	1	0.00000000001000.0	407	420	27.77	CTL2	Choline transporter-like protein 2	55
	RNPPMGGNVVIFDTVITNQEEPYQNHSGR	1	0.00000000000000000000000010000.0	122	150	27.69	C1QA	Complement C1q subcomponent subunit A	187
	NSTSIYFK	1	0.10000000.0	169	176	27.45	LFA3	Lymphocyte function-associated antigen 3	36
	QLANGVDR	1	0.00010000.0	1420	1427	27.43	CO3	Complement C3	4510
	EDALNETRESETK	1	0.0000100000000.0	82	94	27.36	CLUS	Clusterin	2000
	NCNSTETCQPSQFNCPNHR	1	0.0010000000000000000.0	1142	1160	27.35	LRP2	Low-density lipoprotein receptor-related protein 2	449
	NNHTASILDR	1	0.0100000000.0	129	138	27.33	CD63	CD63 antigen	232
	DVTVIEGEVATISCQVNKSDDSVIQLLNPNR	1	0.0000000000000000100000000000000.0	51	81	27.32	CADM1	Cell adhesion molecule 1	406
	NCCNTENPPGCYR	1	0.1000000000000.0	383	395	27.21	AFAM	Afamin	114
	QNQCFYNSSYLNVQR	1	0.010000000000000.0	87	101	27.11	A1AG2	Alpha-1-acid glycoprotein 2	3910
	VNLTTNTIAVTQTLPNAAYNNR	1	0.0100000000000000000000.0	351	372	27.05	OLFM4	Olfactomedin-4	451
	WQMNFTVR	1	0.00010000.0	46	53	27.02	LAMP2	Lysosome-associated membrane glycoprotein 2	484
	WNNTGCQALPSQDEGPSK	2	0.011000000000000000.0	498	515	27	PIGR	Polymeric immunoglobulin receptor	5589
	NVSWATGR	1	0.10000000.0	151	158	26.94	CD14	Monocyte differentiation antigen CD14	251
	EGYSNISYIVVNHQGISSR	1	0.0000100000000000000.0	79	97	26.72	SEPP1	Selenoprotein P	51
	WSFSNGTSWR	1	0.0000100000.0	348	357	26.59	NEUR1	Sialidase-1	27
	GDVLHNGNGTYQSWVVVAVPPQDTAPYSCHVQHSSLAQPLVVPWEAS	2	0.00000101000000000000000000000000000000000000000.0	252	298	26.46	ZA2G	Zinc-alpha-2-glycoprotein	2387
	VFPYISVMVNNGSLSYDHSK	1	0.00000000001000000000.0	173	192	26.4	LMAN2	Vesicular integral-membrane protein VIP36	185
	ATNATLDPR	1	0.001000000.0	33	41	26.28	PAR1	Proteinase-activated receptor 1	26
	YNSQNQSNNQFVLYR	2	0.010000010000000.0	44	58	26.28	KNG1	Kininogen-1	5259
	KDNNSIICSGLGDCVCGQCLCHTSDVPGK	1	0.00010000000000000000000000000.0	499	527	26.28	ITB2	Integrin beta-2	42
	GGNSNGALCHFPFLYNNHNYTDCTSEGR	3	0.0000100000000001001000000000.0	412	439	26.25	FINC	Fibronectin	2108
	LDVDQALNR	1	0.000000010.0	373	381	26.13	SHBG	Sex hormone-binding globulin	41
	ILGTEEPSNVTVK	1	0.0000000010000.0	904	916	26.11	MGA	Maltase-glucoamylase. intestinal	412
	KAPVVNCSIAVCQR	1	0.00000100000000.0	1016	1029	26.11	ITAM	Integrin alpha-M	100
	DLLGSGYTETYTAANGSEVTEQPR	1	0.000000000000001000000000.0	77	100	26.01	ADAM8	Disintegrin and metalloproteinase domain-containing protein 8	28
	YYNYTLSINGK	2	0.00100000100.0	181	191	26	GNS	N-acetylglucosamine-6-sulfatase	819
	TLFCNASK	1	0.00001000.0	60	67	25.82	C4BPB	C4b-binding protein beta chain	201
	VLSNNSDANLELINTWVAK	2	0.0001100000000000000.0	250	268	25.77	IC1	Plasma protease C1 inhibitor	531
	STMQELNSR	1	0.000000100.0	155	163	25.76	K1C9	Keratin. type I cytoskeletal 9	1781
	EQYTIINR	1	0.00000010.0	77	84	25.72	IL6RB	Interleukin-6 receptor subunit beta	44
	SPYEMFGDEEVMCLNGNWTEPPQCK	2	0.0000000000000010100000000.0	178	202	25.7	FHR1/2	Complement factor H-related protein 1	103
	SPYEMFGDEEVMCLNGNWTEPPQCK	2	0.0000000000000010100000000.0	1079	1103	25.7	CFAH	Complement factor H	2213
	NNCSLSIVDAR	1	0.01000000000.0	99	109	25.4	CD33	Myeloid cell surface antigen CD33	25
	SHLQNYTVNATK	2	0.000010001000.0	375	386	25.34	IL6RB	Interleukin-6 receptor subunit beta	44
	VPINTSCNPTAHLVNSSCPGLMCVFQGYSSK	2	0.0001000000000010000000000000000.0	402	432	25.32	CTL4	Choline transporter-like protein 4	25
	TAGYGINILGMDPLSTPFDNEFYNGLCNR	1	0.00000000000000000000000100000.0	155	183	25.14	CO9	Complement component C9	128
	KDNNSIICSGLGDCVCGQCLCHTSDVPGK	1	0.00100000000000000000000000000.0	499	527	24.94	ITB2	Integrin beta-2	42
	NNSDISSTR	1	0.100000000.0	46	54	24.91	IGHM	Ig mu chain C region	8545
	GNVNGTFIIHPDSGNLTVAR	2	0.00010000000000100000.0	294	313	24.91	CDHR5	Cadherin-related family member 5	75
	SYAGFLTVNK	1	0.0000000010.0	73	82	24.88	CPVL	Probable serine carboxypeptidase CPVL	52
	NNSDISSTR	1	0.010000000.0	46	54	24.83	IGHM	Ig mu chain C region	8545
	NISDGFDGIPDNVDAALALPAHSYSGR	1	0.000000000001000000000000000.0	242	268	24.79	VTNC	Vitronectin	530
	TGYTMDNMTGLCRPVCAQGCVNGSCVEPDHCR	2	0.00000010000000000000010000000000.0	2208	2239	24.56	MEGF8	Multiple epidermal growth factor-like domains protein 8	26
	ENSAFPPFCCNDNVTNTANETCTK	2	0.000000000010000000100000.0	166	189	24.42	TSN1	Tetraspanin-1	490
	VNNSDPYSVALSELGDR	1	0.00100000000000000.0	131	147	24.33	CY24B	Cytochrome b-245 heavy chain	128
	NCSTNPPYLPVTVVNTTMSLTALR	2	0.000010000000001000000000.0	35	58	24.29	XPP2	Xaa-Pro aminopeptidase 2	33
	REGDHEFLEVPEAQEDVEATFPVHQPGNYSCSYR	1	0.0000000000000000000000000001000000.0	152	185	24.29	A1BG	Alpha-1B-glycoprotein	858
	NGQGNCYKSNSSMHITDCR	3	0.1000100001000000000.0	95	113	24.13	RNAS1	Ribonuclease pancreatic	1265
	AEAVGETLTLPGLVSADNGTYTCEASNK	1	0.0000000000000000010000000000.0	269	296	24.12	CADM4	Cell adhesion molecule 4	169
	EATEISHVLLCNVTQR	1	0.0000000000010000.0	65	80	24.1	TMM27	Collectrin	45
	DFYVDENTTVR	1	0.00000010000.0	232	242	23.88	KAIN	Kallistatin	46
	GSPGNGSSHSGAPGPDPTLAR	1	0.000010000000000000000.0	302	322	23.86	MXRA8	Matrix-remodeling-associated protein 8	30
	NIETNYTR	1	0.00001000.0	251	258	23.84	CLN5	Ceroid-lipofuscinosis neuronal protein 5	34
	THTNISESHPNATFSAVGEASICEDDWDSGER	1	0.00010000000000000000000000000000.0	207	238	23.74	IGHM	Ig mu heavy chain disease protein	663
	NGTDLGNSLTTRPVTLVEGEECGQVLNVTVTTR	2	0.000000100000000000000000001000000.0	306	338	23.72	PROZ	Vitamin K-dependent protein Z	167
	NCCNTENPPGCYR	1	0.0001000000000.0	383	395	23.69	AFAM	Afamin	114
	NHNGQGYKDQDPASFGADSLLLNSSR	2	0.00100000000000000000001000.0	685	710	23.46	MGA	Maltase-glucoamylase. intestinal	412
	SDSGNYTCLVR	1	0.00001000000.0	2411	2421	23.3	MXRA5	Matrix-remodeling-associated protein 5	26
	ETFFNLSK	1	0.00001000.0	176	183	23.16	ZPI	Protein Z-dependent protease inhibitor	23
	FNTTYINIGSSYFPEHGYFR	1	0.01000000000000000000.0	844	863	23.04	MMRN2	Multimerin-2	69
	DCPDGADENDCQYPTCEQLTCDNGACYNTSQK	2	0.00000000000000000000001000010000.0	132	163	23.01	LRP2	Low-density lipoprotein receptor-related protein 2	449
	TVLENSTSYEEAK	1	0.0000100000000.0	255	267	22.98	ASAH1	Acid ceramidase	57
	NCTITANAECACR	1	0.1000000000000.0	95	107	22.5	CD27	CD27 antigen	31
	NQNTFLLTTFANVVNVCGNPNMTCPSNK	3	0.1000000000000000000010000010.0	66	93	22.4	RNAS2	Non-secretory ribonuclease	2370
	VAPLQNK	1	0.0000010.0	15	21	22.27	CN105	Uncharacterized protein C14orf105	21
	YLWSEPQNCSATK	1	0.0000000100000.0	94	106	22.09	CATH	Pro-cathepsin H	22
	SSTSSIDSNVSSK	1	0.0000000010000.0	1157	1169	21.85	NAV3	Neuron navigator 3	26
	VACTSSQGPSSWTHWLPVETPEGVPLGPPENISATR	1	0.000000000000000000000000000000100000.0	309	344	21.79	UFO	Tyrosine-protein kinase receptor UFO	53
	DLTGFPGPLNDQDNEDCINR	1	0.00000000000001000000.0	626	645	21.41	A2MG	Alpha-2-macroglobulin	4358
	ENSAFPPFCCNDNVTNTANETCTK	2	0.000000000000100000100000.0	166	189	21.32	TSN1	Tetraspanin-1	490
	DTAVFECLPQHAMFGNDTITCTTHGNWTKLPECR	2	0.0000000000000001000000000100000000.0	168	201	20.98	APOH	Beta-2-glycoprotein 1	1912
	QTLGPQQGCGGYLTGSNNTFASPDSDSNGMYDK	2	0.000000000000000001000000000100000.0	3149	3181	20.94	CUBN	Cubilin	1465
	NLCQLESEEK	1	0.1000000000.0	755	764	20.87	UBP40	Ubiquitin carboxyl-terminal hydrolase 40	21
	YPHNHHVVNNTLEGNCSSK	2	0.0000000010000010000.0	103	121	20.47	GNS	N-acetylglucosamine-6-sulfatase	819
	KENSSEICSNNGECVCGQCVCR	2	0.0010000000100000000000.0	518	539	20.29	ITB1	Integrin beta-1	20
	TVAANTPFNLSCQAQGPPEPVDLLWLQDAVPLATAPGHGPQR	1	0.000000001000000000000000000000000000000000.0	149	190	20.07	UFO	Tyrosine-protein kinase receptor UFO	53
	GGNSNGALCHFPFLYNNHNYTDCTSEGR	3	0.0010100000000000001000000000.0	412	439	19.84	FINC	Fibronectin	2108
	CKNQNTFLLTTFANVVNVCGNPNMTCPSNK	2	0.000000000000000000000010000010.0	64	93	19.83	RNAS2	Non-secretory ribonuclease	2370
	STEGQSSLTVTNVTEEHYGNYTCVAANK	2	0.0000000000010000000000000010.0	268	295	19.61	LSAMP	Limbic system-associated membrane protein	36
	CYNSTGVDYR	1	0.0010000000.0	313	322	18.96	ROR1	Inactive tyrosine-protein kinase transmembrane receptor ROR1	19
	CGNMSEAFR	1	0.001000000.0	36	44	18.66	TRFM	Melanotransferrin	19
	NCQDIDECVTGIHNCSINETCFNIQGGFR	2	0.00000000000001000100000000000.0	522	550	18.07	FBLN1	Fibulin-1	18
	IQNYSVMDICDYDESSGR	1	0.001000000000000000.0	319	336	17.69	DPP4	Dipeptidyl peptidase 4	118
	ANMDGSQR	1	0.01000000.0	539	546	17.63	EGF	Pro-epidermal growth factor	762
	TCEECLKNVSCLWCNTNK	1	0.000000010000000000.0	47	64	17.04	PTTG	Pituitary tumor-transforming gene 1 protein-interacting protein	18
	GGNSNGALCHFPFLYNNHNYTDCTSEGR	2	0.0000000000000001001000000000.0	412	439	16.11	FINC	Fibronectin	2108
	EGGKDSCEGDSGGPLVCNR	1	0.0000000000000000010.0	208	226	15.48	KLK13	Kallikrein-13	15
	EFICNGVDNCHDNNTSDEK	2	0.0000100010000000000.0	2797	2815	15.27	LRP2	Low-density lipoprotein receptor-related protein 2	449
	EFICNGVDNCHDNNTSDEK	2	0.0000000000001100000.0	2797	2815	15.06	LRP2	Low-density lipoprotein receptor-related protein 2	449
	YFYNGTSMACETFQYGGCMGNGNNFVTEKECLQTCR	3	0.000100000000000000000011000000000000.0	247	282	14.97	AMBP	Protein AMBP	9690
	LLSSPEACNQSGACTWCHGACLSGDQAHR	1	0.00000000100000000000000000000.0	1879	1907	14.89	MEGF8	Multiple epidermal growth factor-like domains protein 8	26
	EFICNGVDNCHDNNTSDEK	2	0.0000100000000100000.0	2797	2815	14.89	LRP2	Low-density lipoprotein receptor-related protein 2	449
	VMCDNNPVSLNCCSQGNVNWSK	2	0.0000000000100000001000.0	380	401	14.79	AGRF5	Adhesion G protein-coupled receptor F5	15
	THTNISESHPNATFSAVGEASICEDDWDSGER	1	0.00000000001000000000000000000000.0	207	238	14.46	IGHM	Ig mu heavy chain disease protein	663
	YFYNGTSMACETFQYGGCMGNGNNFVTEK	2	0.00000000000000000000001100000.0	247	275	13.38	AMBP	Protein AMBP	9690

## Sheet: pT1
	Table S2B. List of N-glycomodified peptides in the pT1 group.
	Peptide Sequence	# of deamidated N	position of the deamidated N	Peptide start sequence	Peptide end sequence	Peptide Score	Identified Protein	Protein description	Protein Score
	ANLTNFPENGTFVVNIAQLSQDDSGR	2	0.01000000100000000000000000.0	82	107	174.68	PIGR	Polymeric immunoglobulin receptor	8947
	WNNTGCQALPSQDEGPSK	1	0.010000000000000000.0	498	515	171.85	PIGR	Polymeric immunoglobulin receptor	8947
	TGVCPELQADQNCTQECVSDSECADNLK	1	0.0000000000010000000000000000.0	33	60	154.22	WFDC2	WAP four-disulfide core domain protein 2	2073
	FALLMTNCYATPSSNATDPLK	1	0.000000000000001000000.0	499	519	151.13	UROM	Uromodulin	24802
	CLNWLDAQSGLASAPVSGAGNHSYCR	1	0.00000000000000000000100000.0	46	71	147.18	P3IP1	Phosphoinositide-3-kinase-interacting protein 1	2974
	YFYNGTSMACETFQYGGCMGNGNNFVTEK	2	0.00010000000000000000100000000.0	247	275	145.97	AMBP	Protein AMBP	17440
	TPMTNSSIQFLDNAFR	1	0.0000100000000000.0	275	290	134.91	GNS	N-acetylglucosamine-6-sulfatase	1679
	STYNDTEDVSQASPSESEAR	1	0.00010000000000000000.0	66	85	133.83	LAIR1	Leukocyte-associated immunoglobulin-like receptor 1	940
	QQQHLFGSNVTDCSGNFCLFR	1	0.000000001000000000000.0	622	642	132.54	TRFE	Serotransferrin	5220
	ANLTNFPENGTFVVNIAQLSQDDSGR	2	0.00001000100000000000000000.0	82	107	132.17	PIGR	Polymeric immunoglobulin receptor	8947
	SVVAPATDGGLNLTSTFLR	1	0.0000000000010000000.0	67	85	128.84	PTGDS	Prostaglandin-H2 D-isomerase	6124
	TAVNCSSDFDACLITK	1	0.0001000000000000.0	40	55	127.42	CD59	CD59 glycoprotein	3094
	ADGTVNQIEGEATPVNLTEPAK	1	0.0000000000000001000000.0	83	104	124.13	APOD	Apolipoprotein D	5739
	QTLGPQQGCGGYLTGSNNTFASPDSDSNGMYDK	2	0.000000000000000001000000000100000.0	3149	3181	123.51	CUBN	Cubilin	3816
	QDQCIYNTTYLNVQR	1	0.000000100000000.0	87	101	122.51	A1AG1	Alpha-1-acid glycoprotein 1	4111
	SLPNFPNTSATANATGGR	2	0.000000100000100000.0	397	414	121.62	PI16	Peptidase inhibitor 16	1389
	FALLMTNCYATPSSNATDPLK	2	0.000000100000001000000.0	499	519	121.01	UROM	Uromodulin	24802
	YFYNGTSMACETFQYGGCMGNGNNFVTEK	1	0.00010000000000000000000000000.0	247	275	120.42	AMBP	Protein AMBP	17440
	WNNTGCQALPSQDEGPSK	1	0.001000000000000000.0	498	515	118.56	PIGR	Polymeric immunoglobulin receptor	8947
	SLGSGGSVSQLFSNFTGSVDDR	1	0.0000000000000100000000.0	59	80	117.2	OLFM4	Olfactomedin-4	529
	ALVLEQLTPALHSTNFSCVLVDPEQVVQR	1	0.00000000000000100000000000000.0	133	161	115.44	I18BP	Interleukin-18-binding protein	683
	AALAAFNAQNNGSNFQLEEISR	1	0.0000000000100000000000.0	166	187	113.48	FETUA	Alpha-2-HS-glycoprotein	1949
	ADGTVNQIEGEATPVNLTEPAKLEVK	1	0.00000000000000010000000000.0	83	108	113.14	APOD	Apolipoprotein D	5739
	YLGNATAIFFLPDEGK	1	0.0001000000000000.0	268	283	112.85	A1AT	Alpha-1-antitrypsin	1217
	QINSSISGNLWDKDQR	1	0.0010000000000000.0	297	312	110.69	DIAC	Di-N-acetylchitobiase	628
	ENLTAPGSDSAVFFEQGTTR	1	0.01000000000000000000.0	396	415	108.68	CERU	Ceruloplasmin	1740
	QDFNITDISLLEHR	1	0.00010000000000.0	319	332	107.97	UROM	Uromodulin	24802
	VEDEGNYTCLFVTFPQGSR	1	0.0000010000000000000.0	115	133	107.61	PVR	Poliovirus receptor	260
	ACAGGYYVYNLTAPPECHLAYCTDPSSVEGTCEECSIDEDCK	1	0.000000000100000000000000000000000000000000.0	266	307	105.95	UROM	Uromodulin	24802
	QNQCFYNSSYLNVQR	1	0.000000100000000.0	87	101	105.49	A1AG2	Alpha-1-acid glycoprotein 2	4096
	ILTNNSQTPILSPQEVVSCSQYAQGCEGGFPYLIAGK	1	0.0000100000000000000000000000000000000.0	273	309	105.44	CATC	Dipeptidyl peptidase 1	1028
	ALGFENATQALGR	1	0.0000010000000.0	64	76	105.32	LG3BP	Galectin-3-binding protein	3540
	SCINESAIDSR	1	0.00010000000.0	142	152	104.34	NEP	Neprilysin	992
	ALPQPQNVTSLLGCTH	1	0.0000001000000000.0	447	462	103.46	HEMO	Hemopexin	3651
	LNAENNATFYFK	1	0.000001000000.0	289	300	101.85	KNG1	Kininogen-1	10795
	VPGNVTAVLGETLK	1	0.00010000000000.0	466	479	101.83	PIGR	Polymeric immunoglobulin receptor	8947
	YFYNGTSMACETFQYGGCMGNGNNFVTEKECLQTCR	2	0.000100000000000000001000000000000000.0	247	282	101.77	AMBP	Protein AMBP	17440
	VSLTNVSISDEGR	1	0.0000100000000.0	109	121	101.58	CADM1	Cell adhesion molecule 1	624
	VTTYCNETMTGWVHDVLGR	1	0.0000010000000000000.0	114	132	100.08	CATC	Dipeptidyl peptidase 1	1028
	DQDPASFGADSLLLNSSR	1	0.000000000000001000.0	693	710	97.86	MGA	Maltase-glucoamylase, intestinal	1284
	YFYNGTSMACETFQYGGCMGNGNNFVTEK	2	0.00010000000000000000000100000.0	247	275	97.76	AMBP	Protein AMBP	17440
	VYDPLYCESVHNFTLPSWATEDTMTK	1	0.00000000000100000000000000.0	209	234	96.73	PPAP	Prostatic acid phosphatase	844
	DYGSQEDFTQVWNTTMK	1	0.00000000000010000.0	129	145	95.3	TSN1	Tetraspanin-1	684
	NWVCDTDNDCGDGSDEKNCNSTETCQPSQFNCPNHR	1	0.000000000000000000010000000000000000.0	1125	1160	95.2	LRP2	Low-density lipoprotein receptor-related protein 2	2238
	CATVTENATGDLATSR	1	0.0000001000000000.0	88	103	94.47	SPIT2	Kunitz-type protease inhibitor 2	442
	FNPGAESVVLSNSTLK	1	0.0000000000010000.0	125	140	93.69	MMRN1	Multimerin-1	1059
	QDQCIYNTTYLNVQRENGTISR	2	0.0000001000000000100000.0	87	108	93.28	A1AG1	Alpha-1-acid glycoprotein 1	4111
	EPGSNVTMSVDAECVPMVR	1	0.0000100000000000000.0	188	206	93.26	LG3BP	Galectin-3-binding protein	3540
	LNAENNATFYFK	2	0.010001000000.0	289	300	93.08	KNG1	Kininogen-1	10795
	NQNTFLLTTFANVVNVCGNPNMTCPSNK	2	0.0000000000000000000010000010.0	66	93	92.85	RNAS2	Non-secretory ribonuclease	5695
	YFYNGTSMACETFQYGGCMGNGNNFVTEK	2	0.00010000000000000000001000000.0	247	275	92.82	AMBP	Protein AMBP	17440
	NACCSTNTSQEAHKDVSYLYR	1	0.000000100000000000000.0	63	83	92.53	FOLR1	Folate receptor alpha	979
	AAIPSALDTNSSK	1	0.0000000001000.0	542	554	91.62	LG3BP	Galectin-3-binding protein	3540
	CIQANYSLMENGK	2	0.0000100000100.0	61	73	91.13	APOD	Apolipoprotein D	5739
	LANLTQGEDQYYLR	1	0.00100000000000.0	372	385	91.01	CLUS	Clusterin	1410
	AALAAFNAQNNGSNFQLEEISR	2	0.0000001000100000000000.0	166	187	90.98	FETUA	Alpha-2-HS-glycoprotein	1949
	LDAPTNLQFVNETDSTVLVR	1	0.00000000001000000000.0	997	1016	89.92	FINC	Fibronectin	546
	NMTFDLPSDATVVLNR	2	0.1000000000000010.0	62	77	89.84	LAMP1	Lysosome-associated membrane glycoprotein 1	810
	SLTFNETYQDISELVYGAK	1	0.0000100000000000000.0	183	201	89.76	ANT3	Antithrombin-III	318
	LGNWSAMPSCK	1	0.00100000000.0	251	261	89.5	APOH	Beta-2-glycoprotein 1	2549
	YFYNGTSMACETFQYGGCMGNGNNFVTEK	3	0.00010000000000000000101000000.0	247	275	89	AMBP	Protein AMBP	17440
	YFYNGTSMACETFQYGGCMGNGNNFVTEK	3	0.00010000000000000000100100000.0	247	275	87.99	AMBP	Protein AMBP	17440
	VCQDCPLLAPLNDTR	1	0.000000000001000.0	145	159	87.46	FETUA	Alpha-2-HS-glycoprotein	1949
	LCSSVNVSNEIK	1	0.000001000000.0	2526	2537	87.27	CUBN	Cubilin	3816
	SSNNSMLLVFK	1	0.00100000000.0	3123	3133	86.88	CUBN	Cubilin	3816
	GLNLTEDTYKPR	1	0.001000000000.0	396	407	86.14	LG3BP	Galectin-3-binding protein	3540
	GSQWSDIEEFCNR	1	0.0000000000010.0	84	96	84.59	DAF	Complement decay-accelerating factor	1373
	ADGTVNQIEGEATPVNLTEPAKLEVK	2	0.00000100000000010000000000.0	83	108	84.55	APOD	Apolipoprotein D	5739
	GCSCFSDWQGPGCSVPVPANQSFWTR	1	0.00000000000000000001000000.0	306	331	84.18	ATRN	Attractin	1714
	DIVEYYNDSNGSHVLQGR	2	0.000000100100000000.0	103	120	83.95	ZA2G	Zinc-alpha-2-glycoprotein	4161
	ANDSFGEASIIFSNGR	2	0.0100000000000100.0	387	402	83.76	LRP2	Low-density lipoprotein receptor-related protein 2	2238
	NETHATYSNTLYLADEIIIR	1	0.10000000000000000000.0	396	415	83.62	UROM	Uromodulin	24802
	AFNSTLPTMAQMEK	1	0.00100000000000.0	55	68	83.53	CD44	CD44 antigen	1217
	SVVAPATDGGLNLTSTFLRK	1	0.00000000000100000000.0	67	86	83.41	PTGDS	Prostaglandin-H2 D-isomerase	6124
	GLTFQQNASSMCVPDQDTAIR	1	0.000000100000000000000.0	203	223	83.07	IGHM	Ig mu chain C region	1430
	DTAVFECLPQHAMFGNDTITCTTHGNWTK	2	0.00000000000000010000000001000.0	168	196	82.99	APOH	Beta-2-glycoprotein 1	2549
	ENISDPTSPLR	1	0.01000000000.0	70	80	82.78	IGJ	Immunoglobulin J chain	367
	YLFVYRPDQVSAVDSYYYDDGCEPCGNDTFNREPAIVR	1	0.00000000000000000000000000000010000000.0	102	139	82.72	DNAS1	Deoxyribonuclease-1	1485
	IIEGEPNLKVPGNVTAVLGETLK	1	0.00000000000010000000000.0	457	479	82.41	PIGR	Polymeric immunoglobulin receptor	8947
	FLNNGTCTAEGK	1	0.000100000000.0	100	111	82.34	CFAI	Complement factor I	787
	VVGVPYQGNATALFILPSEGK	1	0.000000001000000000000.0	254	274	82.33	IPSP	Plasma serine protease inhibitor	1897
	YFYNGTSMACETFQYGGCMGNGNNFVTEKECLQTCR	2	0.000100000000000000000001000000000000.0	247	282	82.27	AMBP	Protein AMBP	17440
	TPMTNSSIQFLDNAFR	2	0.0000100000001000.0	275	290	80.83	GNS	N-acetylglucosamine-6-sulfatase	1679
	CIQANYSLMENGKIK	2	0.000010000010000.0	61	75	80.82	APOD	Apolipoprotein D	5739
	GGYIFPTQQPNTTTLASR	1	0.000000000010000000.0	817	834	80.02	MGA	Maltase-glucoamylase, intestinal	1284
	YKNNSDISSTR	1	0.00100000000.0	44	54	79.93	IGHM	Ig mu chain C region	1430
	NYHQPAILNSSALR	1	0.00000000100000.0	41	54	79.91	QPCT	Glutaminyl-peptide cyclotransferase	784
	VSDNESSSNYTYK	2	0.0001000010000.0	388	400	79.9	PTPRJ	Receptor-type tyrosine-protein phosphatase eta	451
	QNQCFYNSSYLNVQR	2	0.010000100000000.0	87	101	79.21	A1AG2	Alpha-1-acid glycoprotein 2	4096
	LNAENNATFYFK	2	0.000011000000.0	289	300	78.55	KNG1	Kininogen-1	10795
	ITYSIVQTNCSK	1	0.000000001000.0	197	208	78.35	KNG1	Kininogen-1	10795
	EHEGAIYPDNTTDFQR	1	0.0000000001000000.0	129	144	77.66	CERU	Ceruloplasmin	1740
	FGCEIENNR	2	0.000000110.0	121	129	76.66	ZA2G	Zinc-alpha-2-glycoprotein	4161
	TDNSLLDQALQNDTVFLNMR	1	0.00000000000100000000.0	175	194	76.65	ICOSL	ICOS ligand	1225
	WTEDNITSSVLFNR	2	0.00001000000010.0	585	598	76.3	AMPE	Glutamyl aminopeptidase	401
	SWPAVGNCSSALR	1	0.0000001000000.0	181	193	76.1	HEMO	Hemopexin	3651
	VYKPSAGNNSLYR	1	0.0000000010000.0	155	167	74.91	APOH	Beta-2-glycoprotein 1	2549
	EGDHEFLEVPEAQEDVEATFPVHQPGNYSCSYR	1	0.000000000000000000000000001000000.0	153	185	74.56	A1BG	Alpha-1B-glycoprotein	407
	NCNSTETCQPSQFNCPNHR	1	0.0010000000000000000.0	1142	1160	74.53	LRP2	Low-density lipoprotein receptor-related protein 2	2238
	LENLSSSEMGYTATLTR	1	0.00100000000000000.0	138	154	74.42	LYAG	Lysosomal alpha-glucosidase	2357
	NCHHSGSQVPLIHCNLTTPSPQNISNCR	2	0.0000000000000010000000100000.0	97	124	73.97	RNAS2	Non-secretory ribonuclease	5695
	LQNLTLPTNASIK	2	0.0010000010000.0	112	124	73.84	MMRN1	Multimerin-1	1059
	CNTAAPMWLNGTHPSSDEGIVSR	2	0.01000000010000000000000.0	223	245	73.67	UROM	Uromodulin	24802
	LLSSPEACNQSGACTWCHGACLSGDQAHR	1	0.00000000100000000000000000000.0	1879	1907	73.48	MEGF8	Multiple epidermal growth factor-like domains protein 8	261
	YFYNGTSMACETFQYGGCMGNGNNFVTEKECLQTCR	2	0.000000000000000000001001000000000000.0	247	282	73.4	AMBP	Protein AMBP	17440
	NCTITANAECACR	1	0.1000000000000.0	95	107	72.78	CD27	CD27 antigen	271
	MDPPCTNTTAASTYLNNPYVR	1	0.000000100000000000000.0	327	347	72.71	PPGB	Lysosomal protective protein	271
	WCPQNSSCVNATACR	2	0.000010000100000.0	29	43	72.54	CD97	CD97 antigen	619
	WCPQDSSCVNATACR	1	0.000000000100000.0	32	46	72.54	AGRE2	Adhesion G protein-coupled receptor E2	459
	SVQEIQATFFYFTPNKTEDTIFLR	1	0.000000000000001000000000.0	58	81	71.52	A1AG2	Alpha-1-acid glycoprotein 2	4096
	SVQEIQATFFYFTPNKTEDTIFLR	1	0.000000000000001000000000.0	58	81	71.52	A1AG1	Alpha-1-acid glycoprotein 1	4111
	SVYNCSGEACR	1	0.00010000000.0	500	510	71.4	ANAG	Alpha-N-acetylglucosaminidase	754
	ELPGVCNETMMALWEECKPCLK	1	0.0000001000000000000000.0	97	118	71.38	CLUS	Clusterin	1410
	TFKNESENTCQDVDECQQNPR	1	0.000100000000000000000.0	105	125	71.37	CD97	CD97 antigen	619
	TFKNESENTCQDVDECQQNPR	1	0.000100000000000000000.0	108	128	71.37	AGRE2	Adhesion G protein-coupled receptor E2	459
	EFGFAWPESLNCSK	1	0.00000000001000.0	134	147	71.15	FZD4	Frizzled-4	460
	SSCGKENTSDPSLVIAFGR	1	0.0000001000000000000.0	78	96	71.14	LAMP1	Lysosome-associated membrane glycoprotein 1	810
	IDSTGNVTNELR	1	0.000001000000.0	411	422	70.89	ATRN	Attractin	1714
	EIANATAKPEDR	1	0.000100000000.0	282	293	70.73	NEP	Neprilysin	992
	CIQANYSLMENGK	1	0.0000100000000.0	61	73	70.48	APOD	Apolipoprotein D	5739
	VYKPSAGNNSLYR	1	0.0000000100000.0	155	167	70.36	APOH	Beta-2-glycoprotein 1	2549
	NGQGNCYKSNSSMHITDCR	3	0.1000100001000000000.0	95	113	70.19	RNAS1	Ribonuclease pancreatic	4957
	LFNVTPQDEQK	1	0.00100000000.0	100	110	69.93	ICOSL	ICOS ligand	1225
	HGIQYFNNNTQHSSLFMLNEVK	1	0.0000000100000000000000.0	162	183	69.12	KNG1	Kininogen-1	10795
	VASVININPNTTHSTGSCR	1	0.0000000001000000000.0	248	266	67.91	LAMP2	Lysosome-associated membrane glycoprotein 2	626
	AQPGTMSNGTETR	1	0.0000000100000.0	487	499	67.68	SUSD2	Sushi domain-containing protein 2	380
	MFSQNDTR	1	0.00001000.0	321	328	67.37	A2GL	Leucine-rich alpha-2-glycoprotein	1774
	DVNCSVMGPQEK	1	0.001000000000.0	51	62	67.3	CATC	Dipeptidyl peptidase 1	1028
	CGLVPVLAENYNK	1	0.0000000000010.0	421	433	66.9	TRFE	Serotransferrin	5220
	NCNSTETCQPSQFNCPNHR	2	0.0010000000000000100.0	1142	1160	66.89	LRP2	Low-density lipoprotein receptor-related protein 2	2238
	VTACHSSQPNATLYK	1	0.000000000100000.0	27	41	66.69	THBG	Thyroxine-binding globulin	326
	HENTSSSPIQYEFSLTR	1	0.00100000000000000.0	40	56	66.28	THY1	Thy-1 membrane glycoprotein	257
	ANLTNFPENGTFVVNIAQLSQDDSGR	2	0.00001000000000100000000000.0	82	107	66.22	PIGR	Polymeric immunoglobulin receptor	8947
	TYNGTNPDAASR	1	0.001000000000.0	125	136	66.08	TSN3	Tetraspanin-3	161
	IPNNTQWVTWSPVGHK	1	0.0001000000000000.0	148	163	66.08	DPP4	Dipeptidyl peptidase 4	395
	ATNATLDPR	1	0.001000000.0	33	41	65.98	PAR1	Proteinase-activated receptor 1	142
	GNMSGNFTYIIDK	1	0.0000010000000.0	187	199	65.38	INAR2	Interferon alpha	163
	GICNSSDVR	1	0.000100000.0	297	305	64.87	ATRN	Attractin	1714
	TALFPDLLAQGNASLR	1	0.0000000000010000.0	93	108	64.81	CD276	CD276 antigen	391
	NNATVHEQVGGPSLTSDLQAQSK	1	0.01000000000000000000000.0	85	107	64.72	VTNC	Vitronectin	1324
	TVVTYHIPQNSSLENVDSR	1	0.0000000001000000000.0	61	79	64.55	ICOSL	ICOS ligand	1225
	YFYNGTSMACETFQYGGCMGNGNNFVTEK	2	0.00000000000000000000101000000.0	247	275	64.31	AMBP	Protein AMBP	17440
	TVIRPFYLTNSSGVD	1	0.000000000100000.0	571	585	64.29	LG3BP	Galectin-3-binding protein	3540
	SSNNSMLLVFK	1	0.00010000000.0	3123	3133	64.04	CUBN	Cubilin	3816
	DAGVVCTNETR	1	0.00000001000.0	118	128	63.36	LG3BP	Galectin-3-binding protein	3540
	TWSAFQNGTDR	1	0.00000010000.0	1490	1500	63.29	LRP2	Low-density lipoprotein receptor-related protein 2	2238
	LGACNDTLQQLMEVFK	1	0.0000100000000000.0	124	139	62.98	ANT3	Antithrombin-III	318
	NHNGQGYKDQDPASFGADSLLLNSSR	2	0.00100000000000000000001000.0	685	710	62.93	MGA	Maltase-glucoamylase, intestinal	1284
	TLNQSSDELQLSMGNAMFVK	1	0.00100000000000000000.0	125	144	62.71	AACT	Alpha-1-antichymotrypsin	481
	YFYNGTSMACETFQYGGCMGNGNNFVTEKECLQTCR	2	0.000100000000000000000010000000000000.0	247	282	62.06	AMBP	Protein AMBP	17440
	EGNATGHLVGR	1	0.00100000000.0	1800	1810	61.91	CUBN	Cubilin	3816
	EEQFNSTFR	1	0.000010000.0	172	180	61.86	IGHG2	Ig gamma-2 chain C region	1560
	EEQFNSTYR	1	0.000010000.0	173	181	61.65	IGHG4	Ig gamma-4 chain C region	2405
	TAGWNIPMGLLFNQTGSCK	1	0.0000000000001000000.0	485	503	61.58	TRFL	Lactotransferrin	1885
	VLSNNSDANLELINTWVAK	1	0.0001000000000000000.0	250	268	61.42	IC1	Plasma protease C1 inhibitor	733
	GWNWTSGFNK	1	0.0010000000.0	159	168	61.24	FOLR1	Folate receptor alpha	979
	GVFITNETGQPLIGK	1	0.000001000000000.0	465	479	61.13	LYAG	Lysosomal alpha-glucosidase	2357
	TCDWLPKPNMSASCK	1	0.000000001000000.0	93	107	61.12	SAP	Prosaposin	456
	VCDGILDCPGREDENNTSTGK	1	0.000000000000001000000.0	285	305	61.11	LRP2	Low-density lipoprotein receptor-related protein 2	2238
	YEQLQNETR	1	0.000001000.0	162	170	60.9	PPAL	Lysosomal acid phosphatase	453
	ILGTEEPSNVTVK	1	0.0000000010000.0	904	916	60.86	MGA	Maltase-glucoamylase, intestinal	1284
	SELVNETR	1	0.00001000.0	158	165	60.79	SUSD2	Sushi domain-containing protein 2	380
	TPLTANITK	1	0.000001000.0	200	208	60.69	IGHA2	Ig alpha-2 chain C region	2912
	GSLSYLNVTR	1	0.0000001000.0	257	266	60.69	CATD	Cathepsin D	476
	LWANSTSSWDSVIQNK	2	0.0001000000000010.0	35	50	60.61	EVI2A	Protein EVI2A	125
	TFKNESENTCQDVDECQQNPR	1	0.000000010000000000000.0	105	125	60.52	CD97	CD97 antigen	619
	TFKNESENTCQDVDECQQNPR	1	0.000000010000000000000.0	108	128	60.52	AGRE2	Adhesion G protein-coupled receptor E2	459
	LNNSTGLQSSSVSQTK	1	0.0010000000000000.0	312	327	60.44	HEG1	Protein HEG homolog 1	454
	IDFSGSQDNLTITMHR	1	0.0000000010000000.0	88	103	60.25	CD7	T-cell antigen CD7	239
	NATLVNEADKLR	1	0.100000000000.0	818	829	60.11	AMPN	Aminopeptidase N	1122
	CINQSICEKCENLTTGK	2	0.00100000000100000.0	1071	1087	60.02	ATRN	Attractin	1714
	YTGNASALFILPDQDK	1	0.0001000000000000.0	268	283	60.02	AACT	Alpha-1-antichymotrypsin	481
	GQPANQSVLLSIYDER	1	0.0000100000000000.0	98	113	59.79	CO5A3	Collagen alpha-3(V) chain	120
	GTANLSEAIR	1	0.0001000000.0	241	250	59.77	SIRB1	Signal-regulatory protein beta-1	485
	SYNDSVDPR	1	0.001000000.0	481	489	59.53	PERM	Myeloperoxidase	650
	IHVAGETDSSNLNVSEPR	1	0.000000000000100000.0	401	418	59.18	PTPRJ	Receptor-type tyrosine-protein phosphatase eta	451
	MLAQHCVDANNTFCFDNPR	1	0.0000000000100000000.0	3306	3324	58.93	LRP2	Low-density lipoprotein receptor-related protein 2	2238
	TVLENSTSYEEAK	1	0.0000100000000.0	255	267	58.78	ASAH1	Acid ceramidase	329
	MDGSLNFNR	1	0.000000010.0	679	687	58.18	FIBA	Fibrinogen alpha chain	1506
	NYYADNQTCDGELLFNMTKK	2	0.00000100000000010000.0	1698	1717	58.13	FBN1	Fibrillin-1	226
	SYNVTSVLFR	1	0.0010000000.0	83	92	57.92	NGAL	Neutrophil gelatinase-associated lipocalin	652
	FGCEIENNR	1	0.000000010.0	121	129	57.79	ZA2G	Zinc-alpha-2-glycoprotein	4161
	WFSAGLASNSSWLR	1	0.00000000100000.0	43	56	56.84	PTGDS	Prostaglandin-H2 D-isomerase	6124
	LNDTTLQVLNTWYTK	1	0.010000000000000.0	410	424	56.8	OLFM4	Olfactomedin-4	529
	ANQQLNFTEAK	1	0.00000100000.0	48	58	56.59	LYVE1	Lymphatic vessel endothelial hyaluronic acid receptor 1	512
	CCGAANYTDWEK	1	0.000001000000.0	145	156	56.53	CD63	CD63 antigen	108
	GPSTPLPEDPNWNVTEFHTTPK	1	0.0000000000001000000000.0	253	274	56.36	AMPN	Aminopeptidase N	1122
	IPNNTQWVTWSPVGHK	1	0.0010000000000000.0	148	163	56.32	DPP4	Dipeptidyl peptidase 4	395
	YLFVYRPDQVSAVDSYYYDDGCEPCGNDTFNREPAIVR	1	0.00000000000000000000000000100000000000.0	102	139	56.27	DNAS1	Deoxyribonuclease-1	1485
	EEQYNSTYR	1	0.000010000.0	176	184	56.15	IGHG1	Ig gamma-1 chain C region	3629
	WCPQNSSCVNATACR	1	0.000000000100000.0	29	43	55.09	CD97	CD97 antigen	619
	SFLDCTNR	1	0.00000010.0	2218	2225	55.05	LRP2	Low-density lipoprotein receptor-related protein 2	2238
	NVTLLSR	1	0.1000000.0	828	834	54.97	AMPE	Glutamyl aminopeptidase	401
	RIQNYSVMDICDYDESSGR	1	0.0001000000000000000.0	318	336	54.84	DPP4	Dipeptidyl peptidase 4	395
	VLSNNSDANLELINTWVAK	1	0.0000100000000000000.0	250	268	54.72	IC1	Plasma protease C1 inhibitor	733
	YNSQNQSNNQFVLYR	2	0.000010001000000.0	44	58	54.66	KNG1	Kininogen-1	10795
	QVHFFVNASDVDNVK	1	0.000000100000000.0	67	81	54.38	CBPB2	Carboxypeptidase B2	151
	RNFTAADWGQSR	1	0.010000000000.0	211	222	53.94	CO6A1	Collagen alpha-1(VI) chain	564
	GTANTTTAGVPCQR	1	0.00010000000000.0	293	306	53.83	HGFL	Hepatocyte growth factor-like protein	114
	VTPACNTSLPAQR	1	0.0000010000000.0	64	76	53.76	MRC2	C-type mannose receptor 2	148
	LQNNENNISCVER	1	0.0000001000000.0	120	132	53.29	FHR1/2	Complement factor H-related protein 1	132
	YYNYTLSINGK	2	0.00100000100.0	181	191	53.21	GNS	N-acetylglucosamine-6-sulfatase	1679
	DCPDGADENDCQYPTCEQLTCDNGACYNTSQK	2	0.00000000000000000000001000010000.0	132	163	53.13	LRP2	Low-density lipoprotein receptor-related protein 2	2238
	YKNNSDISSTR	1	0.00010000000.0	44	54	53.1	IGHM	Ig mu chain C region	1430
	AENQANVTCQVSNFYPR	1	0.00000100000000000.0	264	280	52.93	SIRB1	Signal-regulatory protein beta-1	485
	DCNATTEFMCNNR	1	0.0010000000000.0	2779	2791	52.92	LRP2	Low-density lipoprotein receptor-related protein 2	2238
	ADGTVNQIEGEATPVNLTEPAK	2	0.0000010000000001000000.0	83	104	52.56	APOD	Apolipoprotein D	5739
	GFQWVTGDNNTSYSR	1	0.000000001000000.0	107	121	52.26	TRBM	Thrombomodulin	63
	NLFLNHSENATAK	2	0.0000100010000.0	203	215	52.25	HPT	Haptoglobin	652
	QVVENMTR	1	0.00001000.0	386	393	52.17	LYAG	Lysosomal alpha-glucosidase	2357
	CNTAAPMWLNGTHPSSDEGIVSRK	1	0.000000000100000000000000.0	223	246	52.14	UROM	Uromodulin	24802
	KENSSEICSNNGECVCGQCVCR	2	0.0010000001000000000000.0	518	539	51.46	ITB1	Integrin beta-1	63
	NGIYNITVLASDQGGR	2	0.1000100000000000.0	542	557	51.17	DSC2	Desmocollin-2	81
	FNDTEVLQR	1	0.010000000.0	149	157	51.04	BTD	Biotinidase	243
	AAPAPQEATATFNSTADR	1	0.000000000000100000.0	164	181	51	ICAM2	Intercellular adhesion molecule 2	99
	LTNGSRYPNCAYR	1	0.0010000000000.0	114	126	50.91	RNAS1	Ribonuclease pancreatic	4957
	CYNSTGVDYR	1	0.0010000000.0	313	322	50.44	ROR1	Inactive tyrosine-protein kinase transmembrane receptor ROR1	118
	TCNPETFPSSNESR	1	0.00000000001000.0	407	420	49.75	CTL2	Choline transporter-like protein 2	251
	GLCVNASAVSR	1	0.00001000000.0	112	122	49.22	IBP3	Insulin-like growth factor-binding protein 3	64
	MHSMNGFMYGNQPGLTMCK	1	0.0000100000000000000.0	620	638	49.14	CERU	Ceruloplasmin	1740
	APGWANSSAGSGR	1	0.0000010000000.0	100	112	48.78	C163A	Scavenger receptor cysteine-rich type 1 protein M130	121
	NGQGNCYKSNSSMHITDCR	2	0.0000100001000000000.0	95	113	48.73	RNAS1	Ribonuclease pancreatic	4957
	LHEITNETFR	1	0.0000010000.0	112	121	48.58	VASN	Vasorin	1124
	VILILDPAISGNETQPYPAFTR	1	0.0000000000010000000000.0	1312	1333	48.51	MGA	Maltase-glucoamylase, intestinal	1284
	QDQCIYNTTYLNVQR	1	0.000000000001000.0	87	101	48.4	A1AG1	Alpha-1-acid glycoprotein 1	4111
	EACQGTSPPVVSCYNASDHVYK	1	0.0000000000000010000000.0	149	170	48.25	LYPD3	Ly6	211
	IPCSQPPQIEHGTINSSR	1	0.000000000000001000.0	868	885	48.03	CFAH	Complement factor H	214
	KGNCSSTVCGQDLQSHLCMCAEGYALSR	1	0.0010000000000000000000000000.0	322	349	48.01	EGF	Pro-epidermal growth factor	3791
	GNCTYVLMR	1	0.010000000.0	5095	5103	47.99	MUC5B	Mucin-5B	322
	NPVGLIGAENATGETDPSHSK	1	0.000000000100000000000.0	340	360	47.97	BTD	Biotinidase	243
	GHVNITR	1	0.0001000.0	118	124	47.93	THRB	Prothrombin	6347
	SDSGNYTCLVR	1	0.00001000000.0	2411	2421	47.86	MXRA5	Matrix-remodeling-associated protein 5	76
	DQCIVDDITYNVNDTFHK	1	0.000000000000100000.0	516	533	47.86	FINC	Fibronectin	546
	ANEQVVQSLNQTYK	1	0.00000000010000.0	247	260	47.86	AGRF5	Adhesion G protein-coupled receptor F5	94
	NGSLFAFR	1	0.10000000.0	169	176	47.77	VTNC	Vitronectin	1324
	YFQNYSYGGVIQDDHIPFLR	1	0.00010000000000000000.0	293	312	47.65	QPCT	Glutaminyl-peptide cyclotransferase	784
	DTAVEGEEIEVNCTAMASKPATTIR	1	0.0000000000010000000000000.0	154	178	47.29	CADM1	Cell adhesion molecule 1	624
	SHLQNYTVNATK	2	0.000010001000.0	375	386	46.86	IL6RB	Interleukin-6 receptor subunit beta	155
	AALAAFNAQNNGSNFQLEEISR	2	0.0000000001100000000000.0	166	187	46.33	FETUA	Alpha-2-HS-glycoprotein	1949
	IQGNQLFLNVTPDYEEK	1	0.00000000100000000.0	73	89	46.16	CDHR5	Cadherin-related family member 5	127
	AATCINPLNGSVCERPANHSAK	2	0.0000000010000000010000.0	906	927	46.13	ATRN	Attractin	1714
	VLSNNSDANLELINTWVAK	1	0.0000000010000000000.0	250	268	46.09	IC1	Plasma protease C1 inhibitor	733
	HSNYTLPLEESMLYSISR	1	0.001000000000000000.0	164	181	45.97	GINM1	Glycoprotein integral membrane protein 1	93
	ACAGGYYVYNLTAPPECHLAYCTDPSSVEGTCEECSIDEDCKSNNGR	2	0.00000000010000000000000000000000000000000000100.0	266	312	45.84	UROM	Uromodulin	24802
	ALAGLVYNASGSEHCYDIYR	1	0.00000001000000000000.0	308	327	45.75	DPP2	Dipeptidyl peptidase 2	232
	DIVEYYNDSNGSHVLQGR	1	0.000000100000000000.0	103	120	45.72	ZA2G	Zinc-alpha-2-glycoprotein	4161
	LPHDCFQNATNSFYYDVGR	1	0.0000000100000000000.0	413	431	45.65	CILP1	Cartilage intermediate layer protein 1	89
	VQPFNVTQGK	1	0.0000100000.0	352	361	45.58	LAMP2	Lysosome-associated membrane glycoprotein 2	626
	GSVALVIHNITAQENGTYR	2	0.0000000010000010000.0	106	124	45.52	BT2A1	Butyrophilin subfamily 2 member A1	232
	NHSCSEGQISIFR	1	0.1000000000000.0	731	743	45.44	ATRN	Attractin	1714
	KAENSSNEEETSSEGNMR	1	0.000000100000000000.0	409	426	45.38	SPRL1	SPARC-like protein 1	117
	QNLTVTDR	1	0.01000000.0	3036	3043	45.36	CO6A3	Collagen alpha-3(VI) chain	134
	FNPNISWQPIPVHTVPITEDR	1	0.000100000000000000000.0	130	150	45.29	PPAL	Lysosomal acid phosphatase	453
	IQNYSVMDICDYDESSGR	1	0.001000000000000000.0	319	336	45	DPP4	Dipeptidyl peptidase 4	395
	GQTEIQVNCPPAVTENK	1	0.00000000000000010.0	56	72	44.98	SYPL1	Synaptophysin-like protein 1	83
	ALLTNVSSVALGSR	1	0.00001000000000.0	1267	1280	44.92	MEGF8	Multiple epidermal growth factor-like domains protein 8	261
	NGQGNCYKSNSSMHITDCR	2	0.1000000001000000000.0	95	113	44.79	RNAS1	Ribonuclease pancreatic	4957
	KVCQDCPLLAPLNDTR	1	0.0000000000001000.0	144	159	44.22	FETUA	Alpha-2-HS-glycoprotein	1949
	EALENMNSTLK	1	0.00000010000.0	268	278	44.1	PROM1	Prominin-1	160
	LSLLEEPGNGTFTVILNQLTSR	1	0.0000000010000000000000.0	413	434	43.96	PIGR	Polymeric immunoglobulin receptor	8947
	ANFTIYDCSR	1	0.0100000000.0	695	704	43.31	PLXD1	Plexin-D1	48
	DTFVNASR	1	0.00001000.0	234	241	42.94	IC1	Plasma protease C1 inhibitor	733
	LSGCQNITSTK	1	0.00000100000.0	76	86	42.53	INAR1	Interferon alpha	69
	NCTITANAECACR	2	0.1000001000000.0	95	107	42.49	CD27	CD27 antigen	271
	VDDEMPQHAVLSGPNLFINNLNKTDNGTYR	2	0.000000000000000000000100010000.0	283	312	42.49	CADM1	Cell adhesion molecule 1	624
	KANQQLNFTEAK	1	0.000000100000.0	47	58	42.46	LYVE1	Lymphatic vessel endothelial hyaluronic acid receptor 1	512
	VFLNGNK	2	0.0001010.0	255	261	42.39	TOP2A	DNA topoisomerase 2-alpha	181
	VFLNGSR	1	0.0001000.0	101	107	42.39	EGF	Pro-epidermal growth factor	3791
	GGSSGWSGGLAQNR	1	0.00000000000010.0	425	438	42.36	CO8A	Complement component C8 alpha chain	51
	SNISILR	1	0.0100000.0	691	697	42.12	CADH2	Cadherin-2	66
	EQYTIINR	1	0.00000010.0	77	84	41.66	IL6RB	Interleukin-6 receptor subunit beta	155
	YPVGNNQTAVQDNVK	1	0.000001000000000.0	37	51	41.56	AQP1	Aquaporin-1	54
	DCNATTEFMCNNR	2	0.0010000000100.0	2779	2791	41.42	LRP2	Low-density lipoprotein receptor-related protein 2	2238
	NILTSNNIDVK	1	0.10000000000.0	165	175	40.99	APOD	Apolipoprotein D	5739
	ENSAFPPFCCNDNVTNTANETCTK	2	0.000000000000100000100000.0	166	189	40.98	TSN1	Tetraspanin-1	684
	NMTAQNYTYAIR	2	0.100001000000.0	670	681	40.75	MA2B2	Epididymis-specific alpha-mannosidase	113
	ACAGGYYVYNLTAPPECHLAYCTDPSSVEGTCEECSIDEDCKSNNGR	2	0.00000000010000000000000000000000000000000001000.0	266	312	40.74	UROM	Uromodulin	24802
	VSNVSCQASVSR	1	0.001000000000.0	141	152	40.7	PLTP	Phospholipid transfer protein	69
	VLNSIGSDIDNVTQR	1	0.000000000010000.0	385	399	40.63	PROM1	Prominin-1	160
	MLAQHCVDANNTFCFDNPR	1	0.0000000001000000000.0	3306	3324	40.43	LRP2	Low-density lipoprotein receptor-related protein 2	2238
	WNNTGCQALPSQDEGPSK	2	0.011000000000000000.0	498	515	39.94	PIGR	Polymeric immunoglobulin receptor	8947
	GASNLTWR	1	0.00010000.0	402	409	39.94	GNS	N-acetylglucosamine-6-sulfatase	1679
	QTLFFNGTR	1	0.000001000.0	62	70	39.92	CADM4	Cell adhesion molecule 4	460
	RYFNIDPNATQASGNCGTR	1	0.0000000100000000000.0	259	277	39.74	LAMP3	Lysosome-associated membrane glycoprotein 3	107
	TWSAFQNGTDRR	1	0.000000100000.0	1490	1501	39.45	LRP2	Low-density lipoprotein receptor-related protein 2	2238
	IDCYPDENGASAENCTAR	2	0.000000010000010000.0	964	981	39.15	MGA	Maltase-glucoamylase, intestinal	1284
	IVVYNQPYINYSR	1	0.0000000001000.0	170	182	39.11	CBPQ	Carboxypeptidase Q	124
	LEPVHLQLQCMSQEQLAQVAANATK	1	0.0000000000000000000001000.0	346	370	39.04	PGRP2	N-acetylmuramoyl-L-alanine amidase	191
	FLNESYKHEQVYIR	1	0.00100000000000.0	92	105	39.01	PPAP	Prostatic acid phosphatase	844
	QLVHSFAEGQDQGSAYANR	1	0.0000000000000000010.0	74	92	38.95	CD276	CD276 antigen	391
	NCHHSGSQVPLIHCNLTTPSPQNISNCR	3	0.1000000000000010000000100000.0	97	124	38.82	RNAS2	Non-secretory ribonuclease	5695
	CINQSICEK	1	0.001000000.0	1071	1079	38.71	ATRN	Attractin	1714
	ISNSSDTVECECSENWK	1	0.00100000000000000.0	262	278	38.65	ATRN	Attractin	1714
	FSDGLESNSSTQFEVK	1	0.0000000100000000.0	219	234	38.43	CO4A/B	Complement C4-A	279
	VNLTTNTIAVTQTLPNAAYNNR	1	0.0000010000000000000000.0	351	372	38.35	OLFM4	Olfactomedin-4	529
	VVLHPNYSQVDIGLIK	1	0.0000010000000000.0	236	251	38.32	HPT	Haptoglobin	652
	FYATNDTEVAQSNFEALQDFFR	1	0.0000100000000000000000.0	141	162	38.28	PPGB	Lysosomal protective protein	271
	NHNSLLSLPQEPYSFSEPAQQAMR	1	0.100000000000000000000000.0	673	696	38.07	LYAG	Lysosomal alpha-glucosidase	2357
	NNSPYEIENGVVWVSFR	2	0.01000000100000000.0	831	847	37.96	FIBA	Fibrinogen alpha chain	1506
	KDYGSQEDFTQVWNTTMK	1	0.000000000000010000.0	128	145	37.84	TSN1	Tetraspanin-1	684
	VAWLNR	1	0.000010.0	62	67	37.81	LSAMP	Limbic system-associated membrane protein	69
	NSTGAYCGMGENK	1	0.1000000000000.0	69	81	37.75	CTL4	Choline transporter-like protein 4	108
	DMNQTLGDNITVK	2	0.0010000010000.0	147	159	37.41	SPP2A	Signal peptide peptidase-like 2A	51
	ANLTTLAGTHTNIPK	1	0.010000000000000.0	56	70	37.32	DPEP1	Dipeptidase 1	151
	CDFEVLVVPWQNSSQLLK	1	0.000000000001000000.0	126	143	37.22	CYTM	Cystatin-M	302
	KCATVTENATGDLATSR	1	0.00000001000000000.0	87	103	37.09	SPIT2	Kunitz-type protease inhibitor 2	442
	LTGVAGNYTVCQK	1	0.0000001000000.0	347	359	36.97	VNN1	Pantetheinase	115
	NCHHSGSQVPLIHCNLTTPSPQNISNCR	2	0.1000000000000000000000100000.0	97	124	36.79	RNAS2	Non-secretory ribonuclease	5695
	TVYVHANQTGYPDPSSR	1	0.00000010000000000.0	327	343	36.77	PGCA	Aggrecan core protein	106
	ESWGQESNAGNQTVVR	1	0.0000000000100000.0	163	178	36.75	B3GN2	N-acetyllactosaminide beta-1,3-N-acetylglucosaminyltransferase 2	105
	HISPSAKPFENGQYLDIYGITR	1	0.0000000000100000000000.0	174	195	36.62	NEGR1	Neuronal growth regulator 1	187
	CLNWLDAQSGLASAPVSGAGNHSYCR	2	0.00100000000000000000100000.0	46	71	36.5	P3IP1	Phosphoinositide-3-kinase-interacting protein 1	2974
	FNPNISWQPIPVHTVPITEDR	2	0.010100000000000000000.0	130	150	36.47	PPAL	Lysosomal acid phosphatase	453
	FVGTPEVNQTTLYQR	1	0.000000010000000.0	46	60	36.01	TIMP1	Metalloproteinase inhibitor 1	80
	ALVNFTR	1	0.0001000.0	86	92	35.92	PGBM	Basement membrane-specific heparan sulfate proteoglycan core protein	1314
	SDHYNCVSSGGQCLYSACPIFTK	1	0.00001000000000000000000.0	32	54	35.73	DEFB1	Beta-defensin 1	862
	QLYNKYPDAVATWLNPDPSQK	1	0.000100000000000000000.0	31	51	35.72	OSTP	Osteopontin	2169
	YLPVNSSLLTSDCSER	1	0.0000100000000000.0	5182	5197	35.62	FCGBP	IgGFc-binding protein	189
	NNCSLSIVDAR	1	0.01000000000.0	99	109	35.53	CD33	Myeloid cell surface antigen CD33	50
	DRQDGEEVLQCMPVCGRPVTPIAQNQTTLGSSR	1	0.000000000000000000000000100000000.0	218	250	35.36	C1RL	Complement C1r subcomponent-like protein	101
	EWLPLNR	1	0.0000010.0	378	384	35.06	ATRN	Attractin	1714
	HYGYNSYSVSNSEK	1	0.00001000000000.0	224	237	34.93	CATB	Cathepsin B	346
	NNSPYEIENGVVWVSFR	1	0.00000000100000000.0	831	847	34.87	FIBA	Fibrinogen alpha chain	1506
	YFYNNQTK	1	0.00001000.0	141	148	34.78	TFPI1	Tissue factor pathway inhibitor	42
	FIQEVNTTTR	1	0.0000010000.0	79	88	34.7	FNDC5	Fibronectin type III domain-containing protein 5	90
	DGPCGTVLTRNETHATYSNTLYLADEIIIR	1	0.000000000010000000000000000000.0	386	415	34.38	UROM	Uromodulin	24802
	KPCQNNASCIDANEK	1	0.000001000000000.0	356	370	34.34	DNER	Delta and Notch-like epidermal growth factor-related receptor	47
	NVSECSHDCVLTSEGPLCFCPEGSVLER	1	0.1000000000000000000000000000.0	404	431	34.16	EGF	Pro-epidermal growth factor	3791
	NETHATYSNTLYLADEIIIR	1	0.00000000100000000000.0	396	415	33.82	UROM	Uromodulin	24802
	MPSQAPTGNFYPQPLLNSSMCLEDSR	1	0.00000000000000001000000000.0	1027	1052	33.6	ATRN	Attractin	1714
	QNQCFYNSSYLNVQRENGTVSR	2	0.0000001000000000100000.0	87	108	33.58	A1AG2	Alpha-1-acid glycoprotein 2	4096
	AGMEWYQTCSNNGLVAGFQSR	1	0.000000000010000000000.0	98	118	33.56	DERM	Dermatopontin	391
	LENITNPWSPR	1	0.00100000000.0	536	546	33.52	AOC1	Amiloride-sensitive amine oxidase [copper-containing]	51
	GNLTGAPGQR	1	0.0100000000.0	104	113	33.39	ETBR2	Prosaposin receptor GPR37L1	60
	MDGASNVTCINSR	1	0.0000010000000.0	1024	1036	33.14	CFAH	Complement factor H	214
	NQNTFLLTTFANVVNVCGNPNMTCPSNK	3	0.1000000000000000000010000010.0	66	93	33.11	RNAS2	Non-secretory ribonuclease	5695
	EDQYHYLLDRNLSCR	1	0.000000000010000.0	239	253	33.05	IPSP	Plasma serine protease inhibitor	1897
	CLNWLDAQSGLASAPVSGAGNHSYCRNPDEDPR	1	0.000000000000000000001000000000000.0	46	78	33.01	P3IP1	Phosphoinositide-3-kinase-interacting protein 1	2974
	DITDLINNTFIR	1	0.000000010000.0	156	167	32.88	SORT	Sortilin	61
	EGSNSLICSCDYDGGSVHISK	1	0.000100000000000000000.0	222	242	32.85	EGF	Pro-epidermal growth factor	3791
	SYAGFLTVNK	1	0.0000000010.0	73	82	32.78	CPVL	Probable serine carboxypeptidase CPVL	81
	NCCNTENPPGCYR	2	0.1001000000000.0	383	395	32.75	AFAM	Afamin	89
	ANLTNFPENGTFVVNIAQLSQDDSGR	3	0.01001000100000000000000000.0	82	107	32.66	PIGR	Polymeric immunoglobulin receptor	8947
	YAEDKFNETTEK	1	0.000000100000.0	396	407	32.51	AFAM	Afamin	89
	YFYNGTSMACETFQYGGCMGNGNNFVTEKECLQTCR	3	0.000100000000000000001010000000000000.0	247	282	32.46	AMBP	Protein AMBP	17440
	QDNETGIYYETWNVK	1	0.001000000000000.0	201	215	32.45	CLN5	Ceroid-lipofuscinosis neuronal protein 5	46
	YFNIDPNATQASGNCGTR	2	0.001000100000000000.0	260	277	32.23	LAMP3	Lysosome-associated membrane glycoprotein 3	107
	HGIQYFNNNTQHSSLFMLNEVK	1	0.0000001000000000000000.0	162	183	32	KNG1	Kininogen-1	10795
	TNSTFVQALVEHVKEECDR	1	0.0100000000000000000.0	214	232	31.89	SAP	Prosaposin	456
	TKPREEQFNSTFR	1	0.0000000010000.0	168	180	31.77	IGHG2	Ig gamma-2 chain C region	1560
	SLPNFPNTSATANATGGR	2	0.000100000000100000.0	397	414	31.76	PI16	Peptidase inhibitor 16	1389
	NISIESR	1	0.1000000.0	80	86	31.43	PARM1	Prostate androgen-regulated mucin-like protein 1	36
	NNVITLNITGK	1	0.00000010000.0	458	468	31.39	BGAL	Beta-galactosidase	414
	YEEQQLEIQNSSR	1	0.0000000001000.0	306	318	31.29	AGRF5	Adhesion G protein-coupled receptor F5	94
	ITYSIVQTNCSKENFLFLTPDCK	1	0.00000000100000000000000.0	197	219	31.27	KNG1	Kininogen-1	10795
	FLNNGTCTAEGK	2	0.001100000000.0	100	111	31.22	CFAI	Complement factor I	787
	VGSLASNVAYK	1	0.00000010000.0	435	445	30.96	NRAP	Nebulin-related-anchoring protein	31
	GSFTSPGYPGTYPNNTYCEWVLVAPAGR	1	0.0000000000000010000000000000.0	3520	3547	30.86	CUBN	Cubilin	3816
	ILLTCSLNDSATEVTGHR	1	0.000000010000000000.0	153	170	30.8	BASI	Basigin	53
	YKNNSDISSTR	2	0.00110000000.0	44	54	30.42	IGHM	Ig mu chain C region	1430
	QDQQLQNCTEPGEQPSPK	1	0.000000100000000000.0	206	223	30.4	RNT2	Ribonuclease T2	38
	VNGSCEDVDECATGGR	1	0.0100000000000000.0	351	366	30.35	LTBP4	Latent-transforming growth factor beta-binding protein 4	51
	CGSNFTGPSGYIISPNYPK	1	0.0001000000000000000.0	2920	2938	30.33	CUBN	Cubilin	3816
	QQMENYPKNNHTASILDR	1	0.000000000100000000.0	121	138	30.19	CD63	CD63 antigen	108
	HGIQYFNNNTQHSSLFMLNEVK	1	0.0000000010000000000000.0	162	183	30.18	KNG1	Kininogen-1	10795
	VVLGANGTYSCLVR	1	0.00000100000000.0	210	223	30.08	CD276	CD276 antigen	391
	VVANGTGTQGQLK	1	0.0001000000000.0	269	281	30.08	BGLR	Beta-glucuronidase	78
	LENSTAPIR	1	0.001000000.0	318	326	30.06	GLT18	Polypeptide N-acetylgalactosaminyltransferase 18	30
	EATEISHVLLCNVTQR	1	0.0000000000010000.0	65	80	29.84	TMM27	Collectrin	59
	DVQIIVFPEDGIHGFNFTR	1	0.0000000000000001000.0	104	122	29.73	BTD	Biotinidase	243
	LPHDCFQNATNSFYYDVGR	2	0.0000000100100000000.0	413	431	29.28	CILP1	Cartilage intermediate layer protein 1	89
	GCMANVTVTR	1	0.0000100000.0	2362	2371	29.26	MUC6	Mucin-6	42
	YNATVYSQAANGTEGQPQAIEFR	2	0.01000000001000000000000.0	341	363	28.89	PTPRJ	Receptor-type tyrosine-protein phosphatase eta	451
	KANQQLNFTEAK	2	0.001000100000.0	47	58	28.88	LYVE1	Lymphatic vessel endothelial hyaluronic acid receptor 1	512
	SAEGTFFINK	1	0.0000000010.0	149	158	28.83	HEXA	Beta-hexosaminidase subunit alpha	38
	VYSLPGRENYSSVDANGIQSQMLSR	2	0.0000000010000001000000000.0	92	116	28.78	COCH	Cochlin	41
	IIVPLNNRENISDPTSPLR	1	0.0000000001000000000.0	62	80	28.66	IGJ	Immunoglobulin J chain	367
	QAIHVGNQTFNDGTIVEK	1	0.000000100000000000.0	340	357	28.65	CPVL	Probable serine carboxypeptidase CPVL	81
	QEVQNLIK	1	0.00001000.0	150	157	28.64	DPYL3	Dihydropyrimidinase-related protein 3	29
	IIVPLNNRENISDPTSPLR	1	0.0000001000000000000.0	62	80	28.57	IGJ	Immunoglobulin J chain	367
	GSPGNGSSHSGAPGPDPTLAR	1	0.000010000000000000000.0	302	322	28.53	MXRA8	Matrix-remodeling-associated protein 8	233
	MIENGSLSFLPTLR	1	0.00010000000000.0	267	280	28.51	PGS1	Biglycan	47
	IDSTGNVTNELR	2	0.000001001000.0	411	422	28.48	ATRN	Attractin	1714
	ISNSSDTVECECSENWKGEACDIPHCTDNCGFPHR	1	0.00000000000000100000000000000000000.0	262	296	28.28	ATRN	Attractin	1714
	YFNIDPNATQASGNCGTR	1	0.000000100000000000.0	260	277	28.13	LAMP3	Lysosome-associated membrane glycoprotein 3	107
	FLNFGIR	1	0.0010000.0	1350	1356	28.08	EYS	Protein eyes shut homolog	25
	EGGKDSCEGDSGGPLVCNR	1	0.0000000000000000010.0	208	226	28.04	KLK13	Kallikrein-13	107
	CDISNSTEAGQK	1	0.000010000000.0	542	553	28.03	ACE2	Angiotensin-converting enzyme 2	32
	ISNSSDTVECECSENWKGEACDIPHCTDNCGFPHR	1	0.00100000000000000000000000000000000.0	262	296	27.98	ATRN	Attractin	1714
	YILAQYNTTK	1	0.0000001000.0	214	223	27.97	PROM1	Prominin-1	160
	GNNSHILLSALK	1	0.001000000000.0	147	158	27.86	EGF	Pro-epidermal growth factor	3791
	HGIQYFNNNTQHSSLFMLNEVK	2	0.0000001100000000000000.0	162	183	27.75	KNG1	Kininogen-1	10795
	IDCYPDENGASAENCTAR	1	0.000000000000010000.0	964	981	27.73	MGA	Maltase-glucoamylase, intestinal	1284
	VALNLTK	1	0.0001000.0	675	681	27.7	AMPE	Glutamyl aminopeptidase	401
	NGSQAFVHWQEPR	1	0.1000000000000.0	345	357	27.69	UFO	Tyrosine-protein kinase receptor UFO	422
	SHAASDAPENLTLLAETADAR	1	0.000000000100000000000.0	150	170	27.69	HEG1	Protein HEG homolog 1	454
	NGQGNCYKSNSSMHITDCR	1	0.0000000001000000000.0	95	113	27.48	RNAS1	Ribonuclease pancreatic	4957
	VCDGILDCPGREDENNTSTGK	1	0.000000000000000100000.0	285	305	27.37	LRP2	Low-density lipoprotein receptor-related protein 2	2238
	GLQLTWLENGNVSR	2	0.00000000101000.0	281	294	27.36	SIRB1	Signal-regulatory protein beta-1	485
	IIVPLNNRENISDPTSPLR	2	0.0000001001000000000.0	62	80	27.21	IGJ	Immunoglobulin J chain	367
	MTGSGIYAPNSSR	1	0.0000000001000.0	274	286	27.04	VNN1	Pantetheinase	115
	SNGTGSESGKDTCDEFR	1	0.01000000000000000.0	762	778	26.9	ISK5	Serine protease inhibitor Kazal-type 5	31
	KAENSSNEEETSSEGNMR	1	0.000100000000000000.0	409	426	26.84	SPRL1	SPARC-like protein 1	117
	SEHTGACNPCTEGVDYTNASNNEPSCFPCTVCK	1	0.000000000000000001000000000000000.0	60	92	26.82	TR10C	Tumor necrosis factor receptor superfamily member 10C	31
	STEGQSSLTVTNVTEEHYGNYTCVAANK	2	0.0000000000010000000100000000.0	268	295	26.81	LSAMP	Limbic system-associated membrane protein	69
	GNESALWDCK	1	0.0100000000.0	122	131	26.71	C163A	Scavenger receptor cysteine-rich type 1 protein M130	121
	AFGSNPNLTK	1	0.0000001000.0	68	77	26.56	CPN2	Carboxypeptidase N subunit 2	191
	VYYNCSCIER	1	0.0001000000.0	541	550	26.52	SO4C1	Solute carrier organic anion transporter family member 4C1	27
	YFYNGTSMACETFQYGGCMGNGNNFVTEKECLQTCR	2	0.000000000000000000000011000000000000.0	247	282	26.44	AMBP	Protein AMBP	17440
	VTVLGVATAPQQVLSNGVPVSNFTYSPDTK	2	0.000000000000000100000100000000.0	904	933	26.19	LYAG	Lysosomal alpha-glucosidase	2357
	GYQGDGISHCNR	1	0.000000000010.0	1105	1116	26.07	MEGF8	Multiple epidermal growth factor-like domains protein 8	261
	GENFTETDVK	1	0.0010000000.0	195	204	26.02	PRIO	Major prion protein	71
	LDGSTNFTR	1	0.000001000.0	258	266	25.96	FGL2	Fibroleukin	45
	RPYVSYVNNSIAR	1	0.0000000100000.0	741	753	25.93	MA2B2	Epididymis-specific alpha-mannosidase	113
	YFYNGTSMACETFQYGGCMGNGNNFVTEKECLQTCR	3	0.000100000000000000001001000000000000.0	247	282	25.9	AMBP	Protein AMBP	17440
	CLIQELCQCRPGEGNCSCCK	1	0.00000000000000100000.0	38	57	25.67	TWSG1	Twisted gastrulation protein homolog 1	40
	FCRDNYTDLVAIQNK	1	0.000010000000000.0	56	70	25.57	LYAM1	L-selectin	26
	GPGIKPNQTSK	1	0.00000010000.0	356	366	25.56	GNS	N-acetylglucosamine-6-sulfatase	1679
	NYSDTPPTSK	1	0.1000000000.0	81	90	25.45	TWSG1	Twisted gastrulation protein homolog 1	40
	SDFSQTMLFQANTTR	1	0.000000000001000.0	433	447	25.39	PTPRG	Receptor-type tyrosine-protein phosphatase gamma	27
	YNSQNQSNNQFVLYR	3	0.010010001000000.0	44	58	25.26	KNG1	Kininogen-1	10795
	QTPEYQNESSR	1	0.00000010000.0	171	181	25.25	PPAL	Lysosomal acid phosphatase	453
	AWGTPCEMCPAVNTSEYK	1	0.000000000000100000.0	1569	1586	25.25	FBN1	Fibrillin-1	226
	TGEANLTQIYLQEALDFIK	1	0.0000100000000000000.0	200	218	25.19	GALNS	N-acetylgalactosamine-6-sulfatase	33
	FHLGEPEASTQFMTQNYQDSPTLQAPR	1	0.000000000000000100000000000.0	184	210	24.85	PEBP4	Phosphatidylethanolamine-binding protein 4	25
	FSDFDVVPSTSCSHDYLAIYDGANTSDPLLGK	1	0.00000000000000000000000100000000.0	3080	3111	24.68	CUBN	Cubilin	3816
	ANSANGKNGDSAER	1	0.01000000000000.0	546	559	24.33	OTU7A	OTU domain-containing protein 7A	34
	EIRHNSTGCLR	1	0.00001000000.0	287	297	24.16	CLUS	Clusterin	1410
	GFQWVTGDNNTSYSR	1	0.000000000100000.0	107	121	23.96	TRBM	Thrombomodulin	63
	GFTWTTGDQDTAFTNWAQPASGGPCPAQR	1	0.00000000000000100000000000000.0	102	130	23.92	CD248	Endosialin	979
	MGANNGK	1	0.0000100.0	1	7	23.78	FBXL7	F-box	24
	AHFPLDVQWNDLDYMDSR	1	0.000000000100000000.0	394	411	23.64	LYAG	Lysosomal alpha-glucosidase	2357
	QTLGPQQGCGGYLTGSNNTFASPDSDSNGMYDK	2	0.000000000000000010000000000100000.0	3149	3181	23.64	CUBN	Cubilin	3816
	AGFEAVENGTVCR	1	0.0000000100000.0	258	270	23.62	EPHB2	Ephrin type-B receptor 2	34
	TVTISDHGTVTYNGSICGDDQNGPK	2	0.0000000000001000000001000.0	63	87	23.6	LAMP2	Lysosome-associated membrane glycoprotein 2	626
	KAALSWSNGNGTASCR	2	0.0000000101000000.0	222	237	23.57	PTPRJ	Receptor-type tyrosine-protein phosphatase eta	451
	AASTYSIDSVSFSYNTGDNTTFPDAEDK	1	0.0000000000000000001000000000.0	105	132	23.23	LAMP2	Lysosome-associated membrane glycoprotein 2	626
	WNRGNESLPER	1	0.00001000000.0	258	268	23.22	CADM4	Cell adhesion molecule 4	460
	TPCAWNSSR	1	0.000001000.0	96	104	23.21	TNR8	Tumor necrosis factor receptor superfamily member 8	23
	KENSSEICSNNGECVCGQCVCR	2	0.0010000000100000000000.0	518	539	23.08	ITB1	Integrin beta-1	63
	TELFSSSCPGGIMLNETGQGYQR	1	0.00000000000000100000000.0	121	143	22.88	APOM	Apolipoprotein M	24
	YFYNGTSMACETFQYGGCMGNGNNFVTEK	2	0.00000000000000000000100100000.0	247	275	22.81	AMBP	Protein AMBP	17440
	DLLGSGYTETYTAANGSEVTEQPR	1	0.000000000000001000000000.0	77	100	22.64	ADAM8	Disintegrin and metalloproteinase domain-containing protein 8	31
	FDIEVTPNCTSNYLELR	1	0.00000000000100000.0	2267	2283	22.43	CUBN	Cubilin	3816
	EFICNGVDNCHDNNTSDEK	2	0.0000100000000100000.0	2797	2815	22.36	LRP2	Low-density lipoprotein receptor-related protein 2	2238
	CLNWLDAQSGLASAPVSGAGNHSYCRNPDEDPR	1	0.000000000000000000000000001000000.0	46	78	22.29	P3IP1	Phosphoinositide-3-kinase-interacting protein 1	2974
	CSDGWSFDATTLDDNGTMLFFK	1	0.0000000000000010000000.0	50	71	22.26	HEMO	Hemopexin	3651
	FDIEVTPNCTSNYLELR	1	0.00000001000000000.0	2267	2283	22.24	CUBN	Cubilin	3816
	EFICNGVDNCHDNNTSDEK	2	0.0000100010000000000.0	2797	2815	22.19	LRP2	Low-density lipoprotein receptor-related protein 2	2238
	NWVCDTDNDCGDGSDEKNCNSTETCQPSQFNCPNHR	2	0.000000000000000001010000000000000000.0	1125	1160	22.12	LRP2	Low-density lipoprotein receptor-related protein 2	2238
	ITYSIVQTNCSKENFLFLTPDCK	2	0.00000000100001000000000.0	197	219	22.08	KNG1	Kininogen-1	10795
	SSTSSIDSNVSSK	1	0.0000000010000.0	1157	1169	22.01	NAV3	Neuron navigator 3	38
	NWVCDTDNDCGDGSDEKNCNSTETCQPSQFNCPNHR	3	0.000000010000000001010000000000000000.0	1125	1160	21.55	LRP2	Low-density lipoprotein receptor-related protein 2	2238
	DGPCGTVLTRNETHATYSNTLYLADEIIIR	1	0.000000000000000000100000000000.0	386	415	21.41	UROM	Uromodulin	24802
	GNVLGNTHVVESQSGSWGEWSEPLWCR	1	0.000001000000000000000000000.0	89	115	21.39	VMO1	Vitelline membrane outer layer protein 1 homolog	137
	YPHKPEINSTTHPGADLQENFCR	1	0.00000001000000000000000.0	136	158	21.26	THRB	Prothrombin	6347
	TYFNR	1	0.00010.0	230	234	21.24	PROZ	Vitamin K-dependent protein Z	1083
	VELEDWAGNEAYAEYHFR	1	0.000000001000000000.0	726	743	20.74	FIBA	Fibrinogen alpha chain	1506
	ACAGGYYVYNLTAPPECHLAYCTDPSSVEGTCEECSIDEDCKSNNGR	3	0.00000000010000000000000000000000000000000001100.0	266	312	20.39	UROM	Uromodulin	24802
	YFYNGTSMACETFQYGGCMGNGNNFVTEKECLQTCR	3	0.000100000000000000000011000000000000.0	247	282	20.11	AMBP	Protein AMBP	17440
	LCMGSGLNLCEPNNK	1	0.000000010000000.0	516	530	20	TRFE	Serotransferrin	5220
	NVTDPTCPSLSPGVSQCFPDCVCEDAYNNTYACVR	2	0.10000000000000000000000000010000000.0	422	456	19.94	GNS	N-acetylglucosamine-6-sulfatase	1679
	NACCSTNTSQEAHKDVSYLYR	2	0.100000100000000000000.0	63	83	19.69	FOLR1	Folate receptor alpha	979
	GNSTHGCSSEETFLIDCR	1	0.010000000000000000.0	221	238	19.66	UPAR	Urokinase plasminogen activator surface receptor	20
	SDEYNCSSGMCIR	1	0.0000100000000.0	1160	1172	19.55	SORL	Sortilin-related receptor	22
	DCPDGADENDCQYPTCEQLTCDNGACYNTSQK	1	0.00000000000000000000000000010000.0	132	163	19.07	LRP2	Low-density lipoprotein receptor-related protein 2	2238
	CGNMSEAFR	1	0.001000000.0	36	44	19	TRFM	Melanotransferrin	30
	YFYNGTSMACETFQYGGCMGNGNNFVTEKECLQTCR	3	0.000000000000000000001011000000000000.0	247	282	18.98	AMBP	Protein AMBP	17440
	NGQGNCYKSNSSMHITDCR	1	0.0000100000000000000.0	95	113	18.95	RNAS1	Ribonuclease pancreatic	4957
	SPYYNVSDEISFHCYDGYTLR	1	0.000010000000000000000.0	118	138	18.63	CFAB	Complement factor B	229
	CGGNYTDPEGELFLPELSGPFTHTR	1	0.0001000000000000000000000.0	708	732	18.28	CUBN	Cubilin	3816
	QTLGPQQGCGGYLTGSNNTFASPDSDSNGMYDK	1	0.000000000000000001000000000000000.0	3149	3181	17.6	CUBN	Cubilin	3816
	CCGAANYTDWEKIPSMSK	1	0.000001000000000000.0	145	162	17.26	CD63	CD63 antigen	108
	SEHTGACNPCTEGVDYTNASNNEPSCFPCTVCK	2	0.000000000000000000001100000000000.0	60	92	16.39	TR10C	Tumor necrosis factor receptor superfamily member 10C	31
	ENSAFPPFCCNDNVTNTANETCTK	1	0.000000000000000100000000.0	166	189	16.2	TSN1	Tetraspanin-1	684
	DCNATTEFMCNNRR	1	0.00100000000000.0	2779	2792	15.72	LRP2	Low-density lipoprotein receptor-related protein 2	2238
	HEEGHMLNCTCFGQGR	1	0.0000000100000000.0	535	550	15.65	FINC	Fibronectin	546
	ACAGGYYVYNLTAPPECHLAYCTDPSSVEGTCEECSIDEDCKSNNGR	1	0.00000000010000000000000000000000000000000000000.0	266	312	15.21	UROM	Uromodulin	24802
	GPNCSEPECPGNCHLR	1	0.0010000000000000.0	182	197	14.31	TENA	Tenascin	62
	NVTDPTCPSLSPGVSQCFPDCVCEDAYNNTYACVR	2	0.10000000000000000000000000001000000.0	422	456	13.9	GNS	N-acetylglucosamine-6-sulfatase	1679
	SEHTGACNPCTEGVDYTNASNNEPSCFPCTVCK	1	0.000000000000000000000100000000000.0	60	92	13.75	TR10C	Tumor necrosis factor receptor superfamily member 10C	31
	HQCQNQNCSDSEFLCVNDRPPDR	1	0.00000010000000000000000.0	2941	2963	13.74	LRP2	Low-density lipoprotein receptor-related protein 2	2238
	HSNCTHQQDAGVTCSDGSNLEMR	1	0.00100000000000000000000.0	138	160	13.71	C163A	Scavenger receptor cysteine-rich type 1 protein M130	121
	SCGECIQAGPNCGWCTNSTFLQEGMPTSAR	1	0.000000000000000010000000000000.0	34	63	13.25	ITB1	Integrin beta-1	63

## Sheet: pT3
	Table S2C. List of N-glycomodified peptides in the pT3 group.
	Peptide Sequence	# of deamidated N	position of the deamidated N	Peptide start sequence	Peptide end sequence	Peptide Score	Identified Protein	Protein description	Protein Score
	ANLTNFPENGTFVVNIAQLSQDDSGR	2	0.00001000100000000000000000.0	82	107	172.64	PIGR	Polymeric immunoglobulin receptor	6592
	WNNTGCQALPSQDEGPSK	1	0.010000000000000000.0	498	515	163.33	PIGR	Polymeric immunoglobulin receptor	6592
	TGVCPELQADQNCTQECVSDSECADNLK	1	0.0000000000010000000000000000.0	33	60	161.96	WFDC2	WAP four-disulfide core domain protein 2	2631
	ANLTNFPENGTFVVNIAQLSQDDSGR	2	0.01000000100000000000000000.0	82	107	153.02	PIGR	Polymeric immunoglobulin receptor	6592
	CLNWLDAQSGLASAPVSGAGNHSYCR	1	0.00000000000000000000100000.0	46	71	152.15	P3IP1	Phosphoinositide-3-kinase-interacting protein 1	2255
	FALLMTNCYATPSSNATDPLK	1	0.000000000000001000000.0	499	519	150.59	UROM	Uromodulin	10531
	WNNTGCQALPSQDEGPSK	1	0.001000000000000000.0	498	515	147.33	PIGR	Polymeric immunoglobulin receptor	6592
	SLGSGGSVSQLFSNFTGSVDDR	1	0.0000000000000100000000.0	59	80	144.41	OLFM4	Olfactomedin-4	793
	YFYNGTSMACETFQYGGCMGNGNNFVTEK	1	0.00010000000000000000000000000.0	247	275	144.07	AMBP	Protein AMBP	22601
	ADGTVNQIEGEATPVNLTEPAK	1	0.0000000000000001000000.0	83	104	143.88	APOD	Apolipoprotein D	4582
	YFYNGTSMACETFQYGGCMGNGNNFVTEK	2	0.00010000000000000000001000000.0	247	275	139.71	AMBP	Protein AMBP	22601
	NQNTFLLTTFANVVNVCGNPNMTCPSNK	2	0.0000000000000000000010000010.0	66	93	136.96	RNAS2	Non-secretory ribonuclease	4766
	YFYNGTSMACETFQYGGCMGNGNNFVTEKECLQTCR	2	0.000100000000000000001000000000000000.0	247	282	135.28	AMBP	Protein AMBP	22601
	QQQHLFGSNVTDCSGNFCLFR	1	0.000000001000000000000.0	622	642	134.9	TRFE	Serotransferrin	7864
	SVVAPATDGGLNLTSTFLR	1	0.0000000000010000000.0	67	85	128.27	PTGDS	Prostaglandin-H2 D-isomerase	6885
	QDQCIYNTTYLNVQR	1	0.000000100000000.0	87	101	127.58	A1AG1	Alpha-1-acid glycoprotein 1	9446
	TPMTNSSIQFLDNAFR	1	0.0000100000000000.0	275	290	127.31	GNS	N-acetylglucosamine-6-sulfatase	1733
	TAVNCSSDFDACLITK	1	0.0001000000000000.0	40	55	127.27	CD59	CD59 glycoprotein	2535
	LENLSSSEMGYTATLTR	1	0.00100000000000000.0	138	154	120.99	LYAG	Lysosomal alpha-glucosidase	1419
	SLPNFPNTSATANATGGR	2	0.000000100000100000.0	397	414	118.94	PI16	Peptidase inhibitor 16	1015
	ADGTVNQIEGEATPVNLTEPAKLEVK	1	0.00000000000000010000000000.0	83	108	118.25	APOD	Apolipoprotein D	4582
	QNQCFYNSSYLNVQR	1	0.000000100000000.0	87	101	118.25	A1AG2	Alpha-1-acid glycoprotein 2	6427
	AALAAFNAQNNGSNFQLEEISR	1	0.0000000000100000000000.0	166	187	118.14	FETUA	Alpha-2-HS-glycoprotein	2051
	YFYNGTSMACETFQYGGCMGNGNNFVTEKECLQTCR	2	0.000100000000000000000010000000000000.0	247	282	117.63	AMBP	Protein AMBP	22601
	ALVLEQLTPALHSTNFSCVLVDPEQVVQR	1	0.00000000000000100000000000000.0	133	161	117.51	I18BP	Interleukin-18-binding protein	1087
	STYNDTEDVSQASPSESEAR	1	0.00010000000000000000.0	66	85	115.37	LAIR1	Leukocyte-associated immunoglobulin-like receptor 1	648
	NVTDPTCPSLSPGVSQCFPDCVCEDAYNNTYACVR	2	0.10000000000000000000000000010000000.0	422	456	115.31	GNS	N-acetylglucosamine-6-sulfatase	1733
	DTAVFECLPQHAMFGNDTITCTTHGNWTK	2	0.00000000000000010000000001000.0	168	196	113.1	APOH	Beta-2-glycoprotein 1	1877
	LSLLEEPGNGTFTVILNQLTSR	1	0.0000000010000000000000.0	413	434	112.2	PIGR	Polymeric immunoglobulin receptor	6592
	LDAPTNLQFVNETDSTVLVR	1	0.00000000001000000000.0	997	1016	111.33	FINC	Fibronectin	775
	SVQEIQATFFYFTPNKTEDTIFLR	1	0.000000000000001000000000.0	58	81	110.19	A1AG2	Alpha-1-acid glycoprotein 2	6427
	SVQEIQATFFYFTPNKTEDTIFLR	1	0.000000000000001000000000.0	58	81	110.19	A1AG1	Alpha-1-acid glycoprotein 1	9446
	NACCSTNTSQEAHKDVSYLYR	1	0.000000100000000000000.0	63	83	109.77	FOLR1	Folate receptor alpha	873
	ILTNNSQTPILSPQEVVSCSQYAQGCEGGFPYLIAGK	1	0.0000100000000000000000000000000000000.0	273	309	109.54	CATC	Dipeptidyl peptidase 1	1621
	YLGNATAIFFLPDEGK	1	0.0001000000000000.0	268	283	109.36	A1AT	Alpha-1-antitrypsin	3331
	QDFNITDISLLEHR	1	0.00010000000000.0	319	332	108.13	UROM	Uromodulin	10531
	CSDGWSFDATTLDDNGTMLFFK	1	0.0000000000000010000000.0	50	71	106.42	HEMO	Hemopexin	3274
	YFYNGTSMACETFQYGGCMGNGNNFVTEK	3	0.00010000000000000000101000000.0	247	275	105.87	AMBP	Protein AMBP	22601
	LNAENNATFYFK	1	0.000001000000.0	289	300	105.81	KNG1	Kininogen-1	6515
	ALPQPQNVTSLLGCTH	1	0.0000001000000000.0	447	462	105.62	HEMO	Hemopexin	3274
	ENLTAPGSDSAVFFEQGTTR	1	0.01000000000000000000.0	396	415	105.15	CERU	Ceruloplasmin	2677
	SCINESAIDSR	1	0.00010000000.0	142	152	104.36	NEP	Neprilysin	639
	ALGFENATQALGR	1	0.0000010000000.0	64	76	102.63	LG3BP	Galectin-3-binding protein	2764
	YFYNGTSMACETFQYGGCMGNGNNFVTEK	2	0.00010000000000000000000100000.0	247	275	101.41	AMBP	Protein AMBP	22601
	VTTYCNETMTGWVHDVLGR	1	0.0000010000000000000.0	114	132	100.21	CATC	Dipeptidyl peptidase 1	1621
	GCSCFSDWQGPGCSVPVPANQSFWTR	1	0.00000000000000000001000000.0	306	331	98.45	ATRN	Attractin	1271
	AFNSTLPTMAQMEK	1	0.00100000000000.0	55	68	97.11	CD44	CD44 antigen	1301
	ILTNNSQTPILSPQEVVSCSQYAQGCEGGFPYLIAGK	1	0.0001000000000000000000000000000000000.0	273	309	97.08	CATC	Dipeptidyl peptidase 1	1621
	LANLTQGEDQYYLR	1	0.00100000000000.0	372	385	96.92	CLUS	Clusterin	1454
	WFSAGLASNSSWLR	1	0.00000000100000.0	43	56	96.74	PTGDS	Prostaglandin-H2 D-isomerase	6885
	VVGVPYQGNATALFILPSEGK	1	0.000000001000000000000.0	254	274	96.17	IPSP	Plasma serine protease inhibitor	1427
	QINSSISGNLWDKDQR	1	0.0010000000000000.0	297	312	96.1	DIAC	Di-N-acetylchitobiase	371
	MVSHHNLTTGATLINEQWLLTTAK	1	0.000001000000000000000000.0	179	202	95.15	HPT	Haptoglobin	3532
	VYDPLYCESVHNFTLPSWATEDTMTK	1	0.00000000000100000000000000.0	209	234	94.82	PPAP	Prostatic acid phosphatase	1703
	WTEDNITSSVLFNR	2	0.00001000000010.0	585	598	94.71	AMPE	Glutamyl aminopeptidase	668
	TAGWNIPMGLLFNQTGSCK	1	0.0000000000001000000.0	485	503	93.82	TRFL	Lactotransferrin	1492
	VPGNVTAVLGETLK	1	0.00010000000000.0	466	479	93.7	PIGR	Polymeric immunoglobulin receptor	6592
	ACAGGYYVYNLTAPPECHLAYCTDPSSVEGTCEECSIDEDCK	1	0.000000000100000000000000000000000000000000.0	266	307	93.21	UROM	Uromodulin	10531
	ADGTVNQIEGEATPVNLTEPAKLEVK	2	0.00000100000000010000000000.0	83	108	92.24	APOD	Apolipoprotein D	4582
	SVVAPATDGGLNLTSTFLRK	1	0.00000000000100000000.0	67	86	92.22	PTGDS	Prostaglandin-H2 D-isomerase	6885
	VVLGANGTYSCLVR	1	0.00000100000000.0	210	223	91.75	CD276	CD276 antigen	590
	CIQANYSLMENGK	2	0.0000100000100.0	61	73	91.47	APOD	Apolipoprotein D	4582
	AAIPSALDTNSSK	1	0.0000000001000.0	542	554	91.45	LG3BP	Galectin-3-binding protein	2764
	SYSESSSTSSSESLNSSAPR	1	0.00000000000000100000.0	506	525	91.41	HEG1	Protein HEG homolog 1	352
	DIVEYYNDSNGSHVLQGR	2	0.000000100100000000.0	103	120	91.04	ZA2G	Zinc-alpha-2-glycoprotein	5874
	KGNCSSTVCGQDLQSHLCMCAEGYALSR	1	0.0010000000000000000000000000.0	322	349	90.94	EGF	Pro-epidermal growth factor	490
	EHEGAIYPDNTTDFQR	1	0.0000000001000000.0	129	144	90.61	CERU	Ceruloplasmin	2677
	YTGNASALFILPDQDK	1	0.0001000000000000.0	268	283	90.48	AACT	Alpha-1-antichymotrypsin	1611
	EGDHEFLEVPEAQEDVEATFPVHQPGNYSCSYR	1	0.000000000000000000000000001000000.0	153	185	90.22	A1BG	Alpha-1B-glycoprotein	922
	YFQNYSYGGVIQDDHIPFLR	1	0.00010000000000000000.0	293	312	89.68	QPCT	Glutaminyl-peptide cyclotransferase	798
	LGNWSAMPSCK	1	0.00100000000.0	251	261	89.22	APOH	Beta-2-glycoprotein 1	1877
	LGACNDTLQQLMEVFK	1	0.0000100000000000.0	124	139	88.81	ANT3	Antithrombin-III	573
	VCQDCPLLAPLNDTR	1	0.000000000001000.0	145	159	87.83	FETUA	Alpha-2-HS-glycoprotein	2051
	TALFPDLLAQGNASLR	1	0.0000000000010000.0	93	108	87.47	CD276	CD276 antigen	590
	QNQCFYNSSYLNVQR	2	0.010000100000000.0	87	101	87.21	A1AG2	Alpha-1-acid glycoprotein 2	6427
	LCSSVNVSNEIK	1	0.000001000000.0	2526	2537	86.87	CUBN	Cubilin	2285
	VSLTNVSISDEGR	1	0.0000100000000.0	109	121	86.84	CADM1	Cell adhesion molecule 1	735
	GVFITNETGQPLIGK	1	0.000001000000000.0	465	479	85.37	LYAG	Lysosomal alpha-glucosidase	1419
	FLNNGTCTAEGK	1	0.000100000000.0	100	111	85.36	CFAI	Complement factor I	427
	YNLTSQDVGSGTSNNSQACAQFLEQYFHDSDLAQFMR	2	0.0100000000000010000000000000000000000.0	209	245	85.18	TPP1	Tripeptidyl-peptidase 1	254
	YLFVYRPDQVSAVDSYYYDDGCEPCGNDTFNREPAIVR	1	0.00000000000000000000000000100000000000.0	102	139	84.44	DNAS1	Deoxyribonuclease-1	370
	GSQWSDIEEFCNR	1	0.0000000000010.0	84	96	84.42	DAF	Complement decay-accelerating factor	529
	VNLTTNTIAVTQTLPNAAYNNR	1	0.0100000000000000000000.0	351	372	83.58	OLFM4	Olfactomedin-4	793
	SVYNCSGEACR	1	0.00010000000.0	500	510	82.15	ANAG	Alpha-N-acetylglucosaminidase	372
	NPVGLIGAENATGETDPSHSK	1	0.000000000100000000000.0	340	360	81.81	BTD	Biotinidase	349
	SNSSMHITDCR	1	0.01000000000.0	103	113	81.49	RNAS1	Ribonuclease pancreatic	2029
	SKWNITMESYVVHTNYDEYAIFLTK	1	0.0001000000000000000000000.0	112	136	81.34	AMBP	Protein AMBP	22601
	SSNNSMLLVFK	1	0.00100000000.0	3123	3133	80.95	CUBN	Cubilin	2285
	SSNNSMLLVFK	1	0.00010000000.0	3123	3133	80.88	CUBN	Cubilin	2285
	DQDPASFGADSLLLNSSR	1	0.000000000000001000.0	693	710	80.67	MGA	Maltase-glucoamylase, intestinal	988
	GQPANQSVLLSIYDER	1	0.0000100000000000.0	98	113	80.61	CO5A3	Collagen alpha-3(V) chain	193
	MLNTSSLLEQLNEQFNWVSR	1	0.00100000000000000000.0	352	371	80.6	CLUS	Clusterin	1454
	GLNLTEDTYKPR	1	0.001000000000.0	396	407	80.32	LG3BP	Galectin-3-binding protein	2764
	VACTSSQGPSSWTHWLPVETPEGVPLGPPENISATR	1	0.000000000000000000000000000000100000.0	309	344	80.05	UFO	Tyrosine-protein kinase receptor UFO	259
	LNAENNATFYFK	2	0.000011000000.0	289	300	80.01	KNG1	Kininogen-1	6515
	YKNNSDISSTR	1	0.00100000000.0	44	54	79.91	IGHM	Ig mu chain C region	1826
	VASVININPNTTHSTGSCR	1	0.0000000001000000000.0	248	266	79.7	LAMP2	Lysosome-associated membrane glycoprotein 2	770
	ADTHDEILEGLNFNLTEIPEAQIHEGFQELLR	1	0.00000000000001000000000000000000.0	94	125	79.62	A1AT	Alpha-1-antitrypsin	3331
	VYKPSAGNNSLYR	1	0.0000000100000.0	155	167	79.6	APOH	Beta-2-glycoprotein 1	1877
	WCPQNSSCVNATACR	1	0.000000000100000.0	29	43	79.48	CD97	CD97 antigen	455
	QDQCIYNTTYLNVQRENGTISR	2	0.0000001000000000100000.0	87	108	79.47	A1AG1	Alpha-1-acid glycoprotein 1	9446
	NCHHSGSQVPLIHCNLTTPSPQNISNCR	3	0.1000000000000010000000100000.0	97	124	79.17	RNAS2	Non-secretory ribonuclease	4766
	YSVANDTGFVDIPKQEK	1	0.00001000000000000.0	217	233	79.05	CATL1	Cathepsin L1	134
	ITYSIVQTNCSK	1	0.000000001000.0	197	208	78.38	KNG1	Kininogen-1	6515
	YFYNGTSMACETFQYGGCMGNGNNFVTEKECLQTCR	2	0.000000000000000000001010000000000000.0	247	282	78.01	AMBP	Protein AMBP	22601
	NMTFDLPSDATVVLNR	2	0.1000000000000010.0	62	77	77.7	LAMP1	Lysosome-associated membrane glycoprotein 1	814
	EGNATGHLVGR	1	0.00100000000.0	1800	1810	77.45	CUBN	Cubilin	2285
	QCPALEVTWPEVEVPLNGTLSLSCVACSR	1	0.00000000000000001000000000000.0	63	91	77.38	I18BP	Interleukin-18-binding protein	1087
	FGCEIENNR	2	0.000000110.0	121	129	76.84	ZA2G	Zinc-alpha-2-glycoprotein	5874
	GSFTSPGYPGTYPNNTYCEWVLVAPAGR	1	0.0000000000000100000000000000.0	3520	3547	76.66	CUBN	Cubilin	2285
	VVLHPNYSQVDIGLIK	1	0.0000010000000000.0	236	251	76.64	HPT	Haptoglobin	3532
	CINQSICEKCENLTTGK	2	0.00100000000100000.0	1071	1087	76.32	ATRN	Attractin	1271
	IHVAGETDSSNLNVSEPR	1	0.000000000000100000.0	401	418	75.97	PTPRJ	Receptor-type tyrosine-protein phosphatase eta	383
	SWPAVGNCSSALR	1	0.0000001000000.0	181	193	74.95	HEMO	Hemopexin	3274
	IDFSGSQDNLTITMHR	1	0.0000000010000000.0	88	103	74.19	CD7	T-cell antigen CD7	375
	CIQANYSLMENGK	1	0.0000100000000.0	61	73	73.97	APOD	Apolipoprotein D	4582
	GLTFQQNASSMCVPDQDTAIR	1	0.000000100000000000000.0	203	223	73.45	IGHM	Ig mu chain C region	1826
	IDSTGNVTNELR	1	0.000001000000.0	411	422	73.22	ATRN	Attractin	1271
	LSLHRPALEDLLLGSEANLTCTLTGLR	1	0.000000000000000001000000000.0	114	140	73.17	IGHA2	Ig alpha-2 chain C region	2252
	LSLHRPALEDLLLGSEANLTCTLTGLR	1	0.000000000000000001000000000.0	127	153	73.17	IGHA1	Ig alpha-1 chain C region	3386
	FLNESYKHEQVYIR	1	0.00100000000000.0	92	105	72.89	PPAP	Prostatic acid phosphatase	1703
	DAGVVCTNETR	1	0.00000001000.0	118	128	72.89	LG3BP	Galectin-3-binding protein	2764
	DVNCSVMGPQEK	1	0.001000000000.0	51	62	71.54	CATC	Dipeptidyl peptidase 1	1621
	EFGFAWPESLNCSK	1	0.00000000001000.0	134	147	71.09	FZD4	Frizzled-4	379
	GSLSYLNVTR	1	0.0000001000.0	257	266	70.68	CATD	Cathepsin D	447
	GTANLSEAIR	1	0.0001000000.0	241	250	70.16	SIRB1	Signal-regulatory protein beta-1	465
	EEQFNSTYR	1	0.000010000.0	173	181	70.12	IGHG4	Ig gamma-4 chain C region	1606
	NATLVNEADKLR	1	0.100000000000.0	818	829	69.91	AMPN	Aminopeptidase N	582
	TVIRPFYLTNSSGVD	1	0.000000000100000.0	571	585	69.73	LG3BP	Galectin-3-binding protein	2764
	ELPGVCNETMMALWEECKPCLK	1	0.0000001000000000000000.0	97	118	68.94	CLUS	Clusterin	1454
	SPYYNVSDEISFHCYDGYTLR	1	0.000010000000000000000.0	118	138	68.88	CFAB	Complement factor B	457
	NCHHSGSQVPLIHCNLTTPSPQNISNCR	2	0.0000000000000010000000100000.0	97	124	68.71	RNAS2	Non-secretory ribonuclease	4766
	TCDWLPKPNMSASCK	1	0.000000001000000.0	93	107	68.56	SAP	Prosaposin	379
	TDNSLLDQALQNDTVFLNMR	1	0.00000000000100000000.0	175	194	68.33	ICOSL	ICOS ligand	498
	YEQLQNETR	1	0.000001000.0	162	170	68.17	PPAL	Lysosomal acid phosphatase	634
	CGSNFTGPSGYIISPNYPK	1	0.0001000000000000000.0	2920	2938	67.84	CUBN	Cubilin	2285
	MFSQNDTR	1	0.00001000.0	321	328	67.44	A2GL	Leucine-rich alpha-2-glycoprotein	1042
	SELVNETR	1	0.00001000.0	158	165	67.35	SUSD2	Sushi domain-containing protein 2	291
	QIGLYPVLVIDSSGYVNPNYTGR	1	0.00000000000000000010000.0	168	190	67.35	PIGR	Polymeric immunoglobulin receptor	6592
	NYHQPAILNSSALR	1	0.00000000100000.0	41	54	67.11	QPCT	Glutaminyl-peptide cyclotransferase	798
	FNPGAESVVLSNSTLK	1	0.0000000000010000.0	125	140	66.69	MMRN1	Multimerin-1	500
	CGLVPVLAENYNK	1	0.0000000000010.0	421	433	66.34	TRFE	Serotransferrin	7864
	FNLTETSEAEIHQSFQHLLR	1	0.01000000000000000000.0	105	124	66.33	AACT	Alpha-1-antichymotrypsin	1611
	SSCGKENTSDPSLVIAFGR	1	0.0000001000000000000.0	78	96	66.11	LAMP1	Lysosome-associated membrane glycoprotein 1	814
	YLPVNSSLLTSDCSER	1	0.0000100000000000.0	5182	5197	65.8	FCGBP	IgGFc-binding protein	217
	GTANLSETIR	1	0.0001000000.0	241	250	65.78	SIRBL	Signal-regulatory protein beta-1 isoform 3	624
	GTANLSETIR	1	0.0001000000.0	242	251	65.78	SHPS1	Tyrosine-protein phosphatase non-receptor type substrate 1	620
	EEQYNSTFR	1	0.000010000.0	223	231	64.79	IGHG3	Ig gamma-3 chain C region	961
	GNVNGTFIIHPDSGNLTVAR	2	0.00010000000000100000.0	294	313	64.7	CDHR5	Cadherin-related family member 5	275
	VLSNNSDANLELINTWVAK	1	0.0000100000000000000.0	250	268	64.53	IC1	Plasma protease C1 inhibitor	453
	TWSAFQNGTDR	1	0.00000010000.0	1490	1500	64.04	LRP2	Low-density lipoprotein receptor-related protein 2	1491
	SYNVTSVLFR	1	0.0010000000.0	83	92	63.93	NGAL	Neutrophil gelatinase-associated lipocalin	226
	RIQNYSVMDICDYDESSGR	1	0.0001000000000000000.0	318	336	63.63	DPP4	Dipeptidyl peptidase 4	479
	LQNLTLPTNASIK	2	0.0010000010000.0	112	124	63.51	MMRN1	Multimerin-1	500
	MDGSLNFNR	1	0.000000010.0	679	687	63.25	FIBA	Fibrinogen alpha chain	653
	GPSTPLPEDPNWNVTEFHTTPK	1	0.0000000000001000000000.0	253	274	63.21	AMPN	Aminopeptidase N	582
	RQDPVSWDVAFVNISR	1	0.0000000000001000.0	1591	1606	63.13	MGA	Maltase-glucoamylase, intestinal	988
	GGYIFPTQQPNTTTLASR	1	0.000000000010000000.0	817	834	63.09	MGA	Maltase-glucoamylase, intestinal	988
	HGIQYFNNNTQHSSLFMLNEVK	1	0.0000000100000000000000.0	162	183	62.9	KNG1	Kininogen-1	6515
	LNDTTLQVLNTWYTK	1	0.010000000000000.0	410	424	62.71	OLFM4	Olfactomedin-4	793
	TFKNESENTCQDVDECQQNPR	1	0.000000010000000000000.0	105	125	62.15	CD97	CD97 antigen	455
	TFKNESENTCQDVDECQQNPR	1	0.000000010000000000000.0	108	128	62.15	AGRE2	Adhesion G protein-coupled receptor E2	248
	IFLYSGEPTYLGNETSVFGPTGNK	2	0.000000000000100000000010.0	259	282	62.12	CLN5	Ceroid-lipofuscinosis neuronal protein 5	110
	EEQFNSTFR	1	0.000010000.0	172	180	61.77	IGHG2	Ig gamma-2 chain C region	2491
	TYNGTNPDAASR	1	0.001000000000.0	125	136	61.63	TSN3	Tetraspanin-3	160
	VCDGILDCPGREDENNTSTGK	1	0.000000000000001000000.0	285	305	61.53	LRP2	Low-density lipoprotein receptor-related protein 2	1491
	EIANATAKPEDR	1	0.000100000000.0	282	293	61.43	NEP	Neprilysin	639
	TPLTANITK	1	0.000001000.0	200	208	60.78	IGHA2	Ig alpha-2 chain C region	2252
	GASNLTWR	1	0.00010000.0	402	409	60.63	GNS	N-acetylglucosamine-6-sulfatase	1733
	RNFTAADWGQSR	1	0.010000000000.0	211	222	60.57	CO6A1	Collagen alpha-1(VI) chain	378
	VTACHSSQPNATLYK	1	0.000000000100000.0	27	41	60.36	THBG	Thyroxine-binding globulin	211
	MDGASNVTCINSR	1	0.0000010000000.0	1024	1036	60.26	CFAH	Complement factor H	85
	ATTGNTVNYTFLAFDLEHHINCSTDYLELYDGPR	2	0.0000000100000000000010000000000000.0	1312	1345	59.76	CUBN	Cubilin	2285
	GWNWTSGFNK	1	0.0010000000.0	159	168	59.71	FOLR1	Folate receptor alpha	873
	MLAQHCVDANNTFCFDNPR	1	0.0000000000100000000.0	3306	3324	59.58	LRP2	Low-density lipoprotein receptor-related protein 2	1491
	SYNDSVDPR	1	0.001000000.0	481	489	59.53	PERM	Myeloperoxidase	118
	YFYNGTSMACETFQYGGCMGNGNNFVTEK	2	0.00000000000000000000101000000.0	247	275	59.46	AMBP	Protein AMBP	22601
	NGQGNCYKSNSSMHITDCR	3	0.1000100001000000000.0	95	113	59.44	RNAS1	Ribonuclease pancreatic	2029
	ANQQLNFTEAK	1	0.00000100000.0	48	58	58.9	LYVE1	Lymphatic vessel endothelial hyaluronic acid receptor 1	552
	AQPGTMSNGTETR	1	0.0000000100000.0	487	499	58.69	SUSD2	Sushi domain-containing protein 2	291
	VILILDPAISGNETQPYPAFTR	1	0.0000000000010000000000.0	1312	1333	58.66	MGA	Maltase-glucoamylase, intestinal	988
	FALLMTNCYATPSSNATDPLK	2	0.000000100000001000000.0	499	519	58.62	UROM	Uromodulin	10531
	QTLFFNGTR	1	0.000001000.0	62	70	58.03	CADM4	Cell adhesion molecule 4	262
	DTAVEGEEIEVNCTAMASKPATTIR	1	0.0000000000010000000000000.0	154	178	57.9	CADM1	Cell adhesion molecule 1	735
	FGCEIENNR	1	0.000000010.0	121	129	57.89	ZA2G	Zinc-alpha-2-glycoprotein	5874
	YAEDKFNETTEK	1	0.000000100000.0	396	407	57.75	AFAM	Afamin	248
	ANDSFGEASIIFSNGR	1	0.0000000000000100.0	387	402	57.61	LRP2	Low-density lipoprotein receptor-related protein 2	1491
	VSNQTLSLFFTVLQDVPVR	1	0.0010000000000000000.0	1422	1440	57.5	A2MG	Alpha-2-macroglobulin	567
	NNATVHEQVGGPSLTSDLQAQSK	1	0.01000000000000000000000.0	85	107	57.1	VTNC	Vitronectin	263
	DYGSQEDFTQVWNTTMK	1	0.00000000000010000.0	129	145	57.07	TSN1	Tetraspanin-1	203
	CVSGTQVHMNNVTVTLHDATIQAYLSNSSFSR	2	0.00000000001000000000000000100000.0	155	186	56.82	LAMP1	Lysosome-associated membrane glycoprotein 1	814
	CNTAAPMWLNGTHPSSDEGIVSR	2	0.01000000010000000000000.0	223	245	56.66	UROM	Uromodulin	10531
	NWVCDTDNDCGDGSDEKNCNSTETCQPSQFNCPNHR	1	0.000000000000000000010000000000000000.0	1125	1160	56.4	LRP2	Low-density lipoprotein receptor-related protein 2	1491
	SGPKNMTFDLPSDATVVLNR	2	0.00001000000000000010.0	58	77	56.4	LAMP1	Lysosome-associated membrane glycoprotein 1	814
	DIVEYYNDSNGSHVLQGR	1	0.000000100000000000.0	103	120	56.04	ZA2G	Zinc-alpha-2-glycoprotein	5874
	IIEGEPNLKVPGNVTAVLGETLK	1	0.00000000000010000000000.0	457	479	55.7	PIGR	Polymeric immunoglobulin receptor	6592
	AALAAFNAQNNGSNFQLEEISR	2	0.0000001000100000000000.0	166	187	55.33	FETUA	Alpha-2-HS-glycoprotein	2051
	TVLENSTSYEEAK	1	0.0000100000000.0	255	267	54.83	ASAH1	Acid ceramidase	139
	VEDEGNYTCLFVTFPQGSR	1	0.0000010000000000000.0	115	133	54.6	PVR	Poliovirus receptor	131
	AENQVNVTCQVR	1	0.000001000000.0	264	275	54.5	SIRBL	Signal-regulatory protein beta-1 isoform 3	624
	AENQVNVTCQVR	1	0.000001000000.0	265	276	54.5	SHPS1	Tyrosine-protein phosphatase non-receptor type substrate 1	620
	SAEGTFFINK	1	0.0000000010.0	149	158	53.9	HEXA	Beta-hexosaminidase subunit alpha	123
	YYNYTLSINGK	2	0.00100000100.0	181	191	53.88	GNS	N-acetylglucosamine-6-sulfatase	1733
	NLFLNHSENATAK	2	0.0000100010000.0	203	215	53.82	HPT	Haptoglobin	3532
	VSDNESSSNYTYK	2	0.0001000010000.0	388	400	53.8	PTPRJ	Receptor-type tyrosine-protein phosphatase eta	383
	TLNQSSDELQLSMGNAMFVK	1	0.00100000000000000000.0	125	144	53.79	AACT	Alpha-1-antichymotrypsin	1611
	EPGSNVTMSVDAECVPMVR	1	0.0000100000000000000.0	188	206	53.68	LG3BP	Galectin-3-binding protein	2764
	MNGPTNCSTELR	1	0.000001000000.0	48	59	53.56	IL4RA	Interleukin-4 receptor subunit alpha	54
	NETHATYSNTLYLADEIIIR	1	0.10000000000000000000.0	396	415	53.53	UROM	Uromodulin	10531
	LKELPGVCNETMMALWEECKPCLK	1	0.000000001000000000000000.0	95	118	53.5	CLUS	Clusterin	1454
	KVCQDCPLLAPLNDTR	1	0.0000000000001000.0	144	159	53.4	FETUA	Alpha-2-HS-glycoprotein	2051
	DQCIVDDITYNVNDTFHK	1	0.000000000000100000.0	516	533	52.39	FINC	Fibronectin	775
	GICNSSDVR	1	0.000100000.0	297	305	52.34	ATRN	Attractin	1271
	TVVTYHIPQNSSLENVDSR	1	0.0000000001000000000.0	61	79	52.31	ICOSL	ICOS ligand	498
	YNSQNQSNNQFVLYR	2	0.000010010000000.0	44	58	52.16	KNG1	Kininogen-1	6515
	AQLLQGLGFNLTER	1	0.00000000010000.0	87	100	52.08	CBG	Corticosteroid-binding globulin	159
	NCNSTETCQPSQFNCPNHR	1	0.0010000000000000000.0	1142	1160	51.93	LRP2	Low-density lipoprotein receptor-related protein 2	1491
	VSNVSCQASVSR	1	0.001000000000.0	141	152	51.63	PLTP	Phospholipid transfer protein	163
	LNAENNATFYFK	2	0.010001000000.0	289	300	51.45	KNG1	Kininogen-1	6515
	CINQSICEK	1	0.001000000.0	1071	1079	51.34	ATRN	Attractin	1271
	KNLTLMATTSQLPK	1	0.01000000000000.0	266	279	51.2	PPAL	Lysosomal acid phosphatase	634
	NCTITANAECACR	1	0.1000000000000.0	95	107	50.86	CD27	CD27 antigen	147
	YFYNGTSMACETFQYGGCMGNGNNFVTEKECLQTCR	2	0.000100000000000000000001000000000000.0	247	282	50.83	AMBP	Protein AMBP	22601
	GHVNITR	1	0.0001000.0	118	124	50.69	THRB	Prothrombin	1417
	GLQLTWLENGNVSR	2	0.00000000101000.0	281	294	50.69	SIRB1	Signal-regulatory protein beta-1	465
	QQQHLFGSNVTDCSGNFCLFR	2	0.000000001000000100000.0	622	642	50.52	TRFE	Serotransferrin	7864
	EEQYNSTYR	1	0.000010000.0	176	184	50.33	IGHG1	Ig gamma-1 chain C region	4099
	GTAGNALMDGASQLMGENR	1	0.0000000000000000010.0	377	395	50.32	FIBB	Fibrinogen beta chain	321
	IPNNTQWVTWSPVGHK	1	0.0010000000000000.0	148	163	50.11	DPP4	Dipeptidyl peptidase 4	479
	QNLTVTDR	1	0.01000000.0	3036	3043	49.91	CO6A3	Collagen alpha-3(VI) chain	118
	VTPACNTSLPAQR	1	0.0000010000000.0	64	76	49.53	MRC2	C-type mannose receptor 2	170
	TKPREEQYNSTYR	1	0.0000000010000.0	172	184	49.03	IGHG1	Ig gamma-1 chain C region	4099
	CIQANYSLMENGKIK	2	0.000010000010000.0	61	75	49.02	APOD	Apolipoprotein D	4582
	GSVALVIHNITAQENGTYR	2	0.0000000010000010000.0	106	124	48.91	BT2A1	Butyrophilin subfamily 2 member A1	125
	LHEITNETFR	1	0.0000010000.0	112	121	48.82	VASN	Vasorin	361
	LQLTWLENGNVSR	2	0.0000000101000.0	282	294	48.8	SIRBL	Signal-regulatory protein beta-1 isoform 3	624
	LQLTWLENGNVSR	2	0.0000000101000.0	283	295	48.8	SHPS1	Tyrosine-protein phosphatase non-receptor type substrate 1	620
	QVVENMTR	1	0.00001000.0	386	393	48.32	LYAG	Lysosomal alpha-glucosidase	1419
	RGVFITNETGQPLIGK	1	0.0000001000000000.0	464	479	48.32	LYAG	Lysosomal alpha-glucosidase	1419
	SFLDCTNR	1	0.00000010.0	2218	2225	48.25	LRP2	Low-density lipoprotein receptor-related protein 2	1491
	ANLTTLAGTHTNIPK	1	0.010000000000000.0	56	70	48.22	DPEP1	Dipeptidase 1	272
	EFNAETFTFHADICTLSEKER	1	0.001000000000000000000.0	525	545	47.96	ALBU	Serum albumin	26716
	KANQQLNFTEAK	1	0.000000100000.0	47	58	47.81	LYVE1	Lymphatic vessel endothelial hyaluronic acid receptor 1	552
	MLNTSSLLEQLNEQFNWVSR	2	0.00100000000100000000.0	352	371	47.7	CLUS	Clusterin	1454
	ENISDPTSPLR	1	0.01000000000.0	70	80	47.63	IGJ	Immunoglobulin J chain	142
	FSDGLESNSSTQFEVK	1	0.0000000100000000.0	219	234	47.52	CO4A/B	Complement C4-A	195
	NVSECSHDCVLTSEGPLCFCPEGSVLER	1	0.1000000000000000000000000000.0	404	431	47.37	EGF	Pro-epidermal growth factor	490
	NQNTFLLTTFANVVNVCGNPNMTCPSNK	3	0.1000000000000000000010000010.0	66	93	47.33	RNAS2	Non-secretory ribonuclease	4766
	GFLALYQTVAVNYSQPISEASR	1	0.0000000000010000000000.0	155	176	47.11	C1RL	Complement C1r subcomponent-like protein	109
	YFYNGTSMACETFQYGGCMGNGNNFVTEKECLQTCR	2	0.000000000000000000000011000000000000.0	247	282	47.11	AMBP	Protein AMBP	22601
	LWANSTSSWDSVIQNK	2	0.0001000000000010.0	35	50	47.05	EVI2A	Protein EVI2A	89
	MVSHHNLTTGATLINEQWLLTTAK	1	0.000000000000001000000000.0	179	202	46.85	HPT	Haptoglobin	3532
	VDDEMPQHAVLSGPNLFINNLNKTDNGTYR	2	0.000000000000000000000100010000.0	283	312	46.69	CADM1	Cell adhesion molecule 1	735
	FVGTPEVNQTTLYQR	1	0.000000010000000.0	46	60	46.66	TIMP1	Metalloproteinase inhibitor 1	90
	NGSLFAFR	1	0.10000000.0	169	176	46.57	VTNC	Vitronectin	263
	ILLTCSLNDSATEVTGHR	1	0.000000010000000000.0	153	170	46.51	BASI	Basigin	78
	CATVTENATGDLATSR	1	0.0000001000000000.0	88	103	46.45	SPIT2	Kunitz-type protease inhibitor 2	134
	LAGKPTHVNVSVVMAEVDGTCY	1	0.0000000010000000000000.0	332	353	46.34	IGHA1	Ig alpha-1 chain C region	3386
	ATNATLDPR	1	0.001000000.0	33	41	46.28	PAR1	Proteinase-activated receptor 1	68
	YFYNGTSMACETFQYGGCMGNGNNFVTEKECLQTCR	2	0.000000000000000000001001000000000000.0	247	282	46.26	AMBP	Protein AMBP	22601
	YKNNSDISSTR	2	0.00110000000.0	44	54	45.86	IGHM	Ig mu chain C region	1826
	ANLTNFPENGTFVVNIAQLSQDDSGR	2	0.01000000000000100000000000.0	82	107	45.82	PIGR	Polymeric immunoglobulin receptor	6592
	FNDTEVLQR	1	0.010000000.0	149	157	45.75	BTD	Biotinidase	349
	NQNTFLLTTFANVVNVCGNPNMTCPSNK	3	0.0000000000000000001010000010.0	66	93	45.67	RNAS2	Non-secretory ribonuclease	4766
	IQNYSVMDICDYDESSGR	1	0.001000000000000000.0	319	336	45.22	DPP4	Dipeptidyl peptidase 4	479
	NNVITLNITGK	1	0.00000010000.0	458	468	45.14	BGAL	Beta-galactosidase	154
	STEGQSSLTVTNVTEEHYGNYTCVAANK	2	0.0000000000010000000100000000.0	268	295	45.1	LSAMP	Limbic system-associated membrane protein	65
	GFQWVTGDNNTSYSR	1	0.000000000100000.0	107	121	44.99	TRBM	Thrombomodulin	91
	TVAANTPFNLSCQAQGPPEPVDLLWLQDAVPLATAPGHGPQR	1	0.000000001000000000000000000000000000000000.0	149	190	44.96	UFO	Tyrosine-protein kinase receptor UFO	259
	VQPFNVTQGK	1	0.0000100000.0	352	361	44.94	LAMP2	Lysosome-associated membrane glycoprotein 2	770
	IPNNTQWVTWSPVGHK	1	0.0001000000000000.0	148	163	44.92	DPP4	Dipeptidyl peptidase 4	479
	KANQQLNFTEAK	2	0.001000100000.0	47	58	44.48	LYVE1	Lymphatic vessel endothelial hyaluronic acid receptor 1	552
	QLEEFLNQSSPFYFWMNGDR	2	0.00000010000000001000.0	139	158	44.4	CLUS	Clusterin	1454
	IQGNQLFLNVTPDYEEK	1	0.00000000100000000.0	73	89	44.06	CDHR5	Cadherin-related family member 5	275
	FYATNDTEVAQSNFEALQDFFR	1	0.0000100000000000000000.0	141	162	43.86	PPGB	Lysosomal protective protein	115
	LTNGSRYPNCAYR	1	0.0010000000000.0	114	126	43.8	RNAS1	Ribonuclease pancreatic	2029
	HENTSSSPIQYEFSLTR	1	0.00100000000000000.0	40	56	43.77	THY1	Thy-1 membrane glycoprotein	254
	AENQANVTCQVSNFYPR	1	0.00000100000000000.0	264	280	43.74	SIRB1	Signal-regulatory protein beta-1	465
	WVSNKTEGR	1	0.000100000.0	221	229	43.34	ANT3	Antithrombin-III	573
	THTNISESHPNATFSAVGEASICEDDWNSGER	2	0.00010000001000000000000000000000.0	269	300	42.75	IGHM	Ig mu chain C region	1826
	FGCEIENNRSSGAFWK	2	0.0000001100000000.0	121	136	42.23	ZA2G	Zinc-alpha-2-glycoprotein	5874
	WNRGNESLPER	1	0.00001000000.0	258	268	42.17	CADM4	Cell adhesion molecule 4	262
	WCPQNSSCVNATACR	2	0.000010000100000.0	29	43	42.09	CD97	CD97 antigen	455
	WCPQDSSCVNATACR	1	0.000000000100000.0	32	46	42.09	AGRE2	Adhesion G protein-coupled receptor E2	248
	MDPPCTNTTAASTYLNNPYVR	1	0.000000100000000000000.0	327	347	41.97	PPGB	Lysosomal protective protein	115
	VFLNGNK	2	0.0001010.0	255	261	41.94	TOP2A	DNA topoisomerase 2-alpha	78
	VFLNGSR	1	0.0001000.0	101	107	41.94	EGF	Pro-epidermal growth factor	490
	FNPNISWQPIPVHTVPITEDR	1	0.000100000000000000000.0	130	150	41.78	PPAL	Lysosomal acid phosphatase	634
	TPMTNSSIQFLDNAFR	2	0.0000100000001000.0	275	290	41.68	GNS	N-acetylglucosamine-6-sulfatase	1733
	AATCINPLNGSVCERPANHSAK	2	0.0000000010000000010000.0	906	927	41.4	ATRN	Attractin	1271
	DTAVFECLPQHAMFGNDTITCTTHGNWTKLPECR	2	0.0000000000000001000000000100000000.0	168	201	41.32	APOH	Beta-2-glycoprotein 1	1877
	GTANTTTAGVPCQR	1	0.00010000000000.0	293	306	41.29	HGFL	Hepatocyte growth factor-like protein	63
	VDDEMPQHAVLSGPNLFINNLNKTDNGTYR	2	0.000000000000000000010000010000.0	283	312	41.04	CADM1	Cell adhesion molecule 1	735
	QDQCIYNTTYLNVQR	1	0.000000000001000.0	87	101	40.96	A1AG1	Alpha-1-acid glycoprotein 1	9446
	NVTLLSR	1	0.1000000.0	828	834	40.47	AMPE	Glutamyl aminopeptidase	668
	NCCNTENPPGCYR	1	0.1000000000000.0	383	395	40.47	AFAM	Afamin	248
	GFQWVTGDNNTSYSR	1	0.000000001000000.0	107	121	40.38	TRBM	Thrombomodulin	91
	ALVNFTR	1	0.0001000.0	86	92	40.27	PGBM	Basement membrane-specific heparan sulfate proteoglycan core protein	1883
	SIPACVPWSPYLFQPNDTCIVSGWGR	1	0.00000000000000010000000000.0	449	474	40.27	CFAI	Complement factor I	427
	NNHTASILDR	1	0.0100000000.0	129	138	39.94	CD63	CD63 antigen	102
	DAGFYWCLTNGDTLWR	1	0.0000000001000000.0	435	450	39.85	PIGR	Polymeric immunoglobulin receptor	6592
	EDQYHYLLDRNLSCR	1	0.000000000010000.0	239	253	39.77	IPSP	Plasma serine protease inhibitor	1427
	LTQGICLEQNK	1	0.00000000010.0	185	195	39.66	CD34	Hematopoietic progenitor cell antigen CD34	56
	GLCVNASAVSR	1	0.00001000000.0	112	122	39.05	IBP3	Insulin-like growth factor-binding protein 3	86
	YSVANDTGFVDIPK	1	0.00001000000000.0	217	230	38.75	CATL1	Cathepsin L1	134
	GENFTETDVK	1	0.0010000000.0	195	204	38.58	PRIO	Major prion protein	110
	DTFVNASR	1	0.00001000.0	234	241	38.53	IC1	Plasma protease C1 inhibitor	453
	ILAPAYFILGGNQSGEGCVITR	1	0.0000000000010000000000.0	275	296	38.5	ASAH1	Acid ceramidase	139
	YKNNSDISSTR	1	0.00010000000.0	44	54	38.32	IGHM	Ig mu chain C region	1826
	GNMSGNFTYIIDK	1	0.0000010000000.0	187	199	38.31	INAR2	Interferon alpha/beta receptor 2	61
	FNTTYINIGSSYFPEHGYFR	1	0.00000010000000000000.0	844	863	38.06	MMRN2	Multimerin-2	89
	ADGTVNQIEGEATPVNLTEPAK	2	0.0000010000000001000000.0	83	104	38.01	APOD	Apolipoprotein D	4582
	MPSQAPTGNFYPQPLLNSSMCLEDSR	1	0.00000000000000001000000000.0	1027	1052	37.87	ATRN	Attractin	1271
	GSPGNGSSHSGAPGPDPTLAR	1	0.000010000000000000000.0	302	322	37.84	MXRA8	Matrix-remodeling-associated protein 8	39
	SHAASDAPENLTLLAETADAR	1	0.000000000100000000000.0	150	170	37.58	HEG1	Protein HEG homolog 1	352
	NFTAADWGQSR	1	0.10000000000.0	212	222	37.58	CO6A1	Collagen alpha-1(VI) chain	378
	SLTFNETYQDISELVYGAK	1	0.0000100000000000000.0	183	201	37.56	ANT3	Antithrombin-III	573
	LEPVHLQLQCMSQEQLAQVAANATK	1	0.0000000000000000000001000.0	346	370	37.5	PGRP2	N-acetylmuramoyl-L-alanine amidase	62
	QLVHSFAEGQDQGSAYANR	1	0.0000000000000000010.0	74	92	37.49	CD276	CD276 antigen	590
	NGQGNCYKSNSSMHITDCR	2	0.0000100001000000000.0	95	113	37.14	RNAS1	Ribonuclease pancreatic	2029
	LPTQNITFQTESSVAEQEAEFQSPK	1	0.0000100000000000000000000.0	513	537	37.03	ITIH4	Inter-alpha-trypsin inhibitor heavy chain H4	2520
	NCHHSGSQVPLIHCNLTTPSPQNISNCR	2	0.1000000000000000000000100000.0	97	124	36.71	RNAS2	Non-secretory ribonuclease	4766
	NITQIVGHSGCEAK	1	0.10000000000000.0	39	52	36.55	NBL1	Neuroblastoma suppressor of tumorigenicity 1	92
	EATEISHVLLCNVTQR	1	0.0000000000010000.0	65	80	36.5	TMM27	Collectrin	96
	LNNSTGLQSSSVSQTK	1	0.0010000000000000.0	312	327	36.34	HEG1	Protein HEG homolog 1	352
	YNATVYSQAANGTEGQPQAIEFR	2	0.01000000001000000000000.0	341	363	36.31	PTPRJ	Receptor-type tyrosine-protein phosphatase eta	383
	YNSQNQSNNQFVLYR	2	0.000010001000000.0	44	58	36.24	KNG1	Kininogen-1	6515
	ANQQLNFTEAK	2	0.01000100000.0	48	58	36.14	LYVE1	Lymphatic vessel endothelial hyaluronic acid receptor 1	552
	NVTDPTCPSLSPGVSQCFPDCVCEDAYNNTYACVR	2	0.10000000000000000000000000001000000.0	422	456	35.97	GNS	N-acetylglucosamine-6-sulfatase	1733
	VAWLNR	1	0.000010.0	62	67	35.77	LSAMP	Limbic system-associated membrane protein	65
	TNLTYR	1	0.010000.0	111	116	35.68	MMP8	Neutrophil collagenase	71
	ISNSSDTVECECSENWK	1	0.00100000000000000.0	262	278	35.6	ATRN	Attractin	1271
	EIFVANGTQGK	1	0.00000100000.0	45	55	35.59	MPZL1	Myelin protein zero-like protein 1	41
	NPNNDQVFPNGTLAPSIPIWGGSWR	1	0.0000000001000000000000000.0	1821	1845	35.54	FCGBP	IgGFc-binding protein	217
	ANDSFGEASIIFSNGR	2	0.0100000000000100.0	387	402	35.45	LRP2	Low-density lipoprotein receptor-related protein 2	1491
	EQYTIINR	1	0.00000010.0	77	84	35.37	IL6RB	Interleukin-6 receptor subunit beta	76
	LHNQLLPNVTTVER	1	0.00000001000000.0	504	517	35.08	GGT1	Gamma-glutamyltranspeptidase 1	63
	VALNLTK	1	0.0001000.0	675	681	34.79	AMPE	Glutamyl aminopeptidase	668
	GDVLHNGNGTYQSWVVVAVPPQDTAPYSCHVQHSSLAQPLVVPWEAS	2	0.00000101000000000000000000000000000000000000000.0	252	298	34.78	ZA2G	Zinc-alpha-2-glycoprotein	5874
	CYNSTGVDYR	1	0.0010000000.0	313	322	34.78	ROR1	Inactive tyrosine-protein kinase transmembrane receptor ROR1	75
	APGWANSSAGSGR	1	0.0000010000000.0	100	112	34.78	C163A	Scavenger receptor cysteine-rich type 1 protein M130	64
	SYAGFLTVNK	1	0.0000000010.0	73	82	34.75	CPVL	Probable serine carboxypeptidase CPVL	84
	AGLQAFFQVQECNK	1	0.00000000000010.0	346	359	34.74	CERU	Ceruloplasmin	2677
	CDFEVLVVPWQNSSQLLK	1	0.000000000001000000.0	126	143	34.59	CYTM	Cystatin-M	230
	VNLTTNTIAVTQTLPNAAYNNR	1	0.0000010000000000000000.0	351	372	34.51	OLFM4	Olfactomedin-4	793
	DVTVIEGEVATISCQVNKSDDSVIQLLNPNR	1	0.0000000000000000100000000000000.0	51	81	34.49	CADM1	Cell adhesion molecule 1	735
	DVQIIVFPEDGIHGFNFTR	1	0.0000000000000001000.0	104	122	34.41	BTD	Biotinidase	349
	FNSSYLQGTNQITGR	1	0.010000000000000.0	1522	1536	34.31	APOB	Apolipoprotein B-100	47
	REGDHEFLEVPEAQEDVEATFPVHQPGNYSCSYR	1	0.0000000000000000000000000001000000.0	152	185	34.3	A1BG	Alpha-1B-glycoprotein	922
	LQNNSCEPCPTSWLSFEGSCYFFSVPK	1	0.000100000000000000000000000.0	157	183	34.22	CLC4G	C-type lectin domain family 4 member G	35
	MTGSGIYAPNSSR	1	0.0000000001000.0	274	286	34.03	VNN1	Pantetheinase	73
	TGIYQVLNGSR	1	0.00000001000.0	225	235	33.99	LAMP3	Lysosome-associated membrane glycoprotein 3	42
	NETQHEPYPLMLPGCSPSCPLER	1	0.10000000000000000000000.0	333	355	33.97	PPAP	Prostatic acid phosphatase	1703
	YNSQNQSNNQFVLYR	2	0.010010000000000.0	44	58	33.82	KNG1	Kininogen-1	6515
	AVNYTCDPHPDR	1	0.001000000000.0	895	906	33.68	CR1	Complement receptor type 1	34
	HGIQYFNNNTQHSSLFMLNEVK	1	0.0000000010000000000000.0	162	183	33.58	KNG1	Kininogen-1	6515
	NYYADNQTCDGELLFNMTKK	2	0.00000100000000010000.0	1698	1717	33.23	FBN1	Fibrillin-1	122
	LFNVTPQDEQK	1	0.00100000000.0	100	110	33.07	ICOSL	ICOS ligand	498
	EDALNETRESETK	1	0.0000100000000.0	82	94	32.99	CLUS	Clusterin	1454
	CLNWLDAQSGLASAPVSGAGNHSYCR	2	0.00100000000000000000100000.0	46	71	32.92	P3IP1	Phosphoinositide-3-kinase-interacting protein 1	2255
	LENITNPWSPR	1	0.00100000000.0	536	546	32.91	AOC1	Amiloride-sensitive amine oxidase [copper-containing]	46
	KAENSSNEEETSSEGNMR	1	0.000000100000000000.0	409	426	32.81	SPRL1	SPARC-like protein 1	63
	TVTISDHGTVTYNGSICGDDQNGPK	2	0.0000000000001000000001000.0	63	87	32.78	LAMP2	Lysosome-associated membrane glycoprotein 2	770
	LTDTICGVGNMSANASDQER	2	0.00000000010001000000.0	458	477	32.67	CO2	Complement C2	68
	NMTAQNYTYAIR	2	0.100001000000.0	670	681	32.6	MA2B2	Epididymis-specific alpha-mannosidase	85
	ILGTEEPSNVTVK	1	0.0000000010000.0	904	916	32.59	MGA	Maltase-glucoamylase, intestinal	988
	GQTEIQVNCPPAVTENK	1	0.00000000000000010.0	56	72	32.4	SYPL1	Synaptophysin-like protein 1	34
	TELFSSSCPGGIMLNETGQGYQR	1	0.00000000000000100000000.0	121	143	32.32	APOM	Apolipoprotein M	49
	QTLGPQQGCGGYLTGSNNTFASPDSDSNGMYDK	2	0.000000000000000001000000000100000.0	3149	3181	32.14	CUBN	Cubilin	2285
	VPVTLALNNTLFLIEER	1	0.00000000100000000.0	674	690	32.12	AMPN	Aminopeptidase N	582
	DLLGSGYTETYTAANGSEVTEQPR	1	0.000000000000001000000000.0	77	100	32.06	ADAM8	Disintegrin and metalloproteinase domain-containing protein 8	37
	QEVQNLIK	1	0.00001000.0	150	157	32	DPYL3	Dihydropyrimidinase-related protein 3	34
	VTQNLTLIEESLTSEFIHDIDR	1	0.0001000000000000000000.0	282	303	31.92	PEDF	Pigment epithelium-derived factor	46
	AALAAFNAQNNGSNFQLEEISR	2	0.0000000000100100000000.0	166	187	31.88	FETUA	Alpha-2-HS-glycoprotein	2051
	ENSAFPPFCCNDNVTNTANETCTK	2	0.000000000010000000100000.0	166	189	31.79	TSN1	Tetraspanin-1	203
	IVVYNQPYINYSR	1	0.0000000001000.0	170	182	31.62	CBPQ	Carboxypeptidase Q	69
	EWLPLNR	1	0.0000010.0	378	384	31.41	ATRN	Attractin	1271
	ALSQQNVSMDLATFMK	1	0.0000010000000000.0	518	533	31.23	MSLN	Mesothelin	38
	SNLDEDIIAEENIVSR	1	0.0100000000000000.0	749	764	31.22	CO3	Complement C3	510
	SILTVTNVTQEHFGNYTCVAANK	2	0.00000010000000100000000.0	280	302	31.21	NEGR1	Neuronal growth regulator 1	48
	QLDMLDLSNNSLASVPEGLWASLGQPNWDMR	1	0.0000000010000000000000000000000.0	261	291	31.13	A2GL	Leucine-rich alpha-2-glycoprotein	1042
	EANLTSSVTILPLPLQNATVEAGTR	2	0.0010000000000000100000000.0	124	148	30.67	CAP7	Azurocidin	72
	CCGAANYTDWEK	1	0.000001000000.0	145	156	30.47	CD63	CD63 antigen	102
	YNSQNQSNNQFVLYR	3	0.010010010000000.0	44	58	30.44	KNG1	Kininogen-1	6515
	NGIYNITVLASDQGGR	2	0.1000100000000000.0	542	557	30.33	DSC2	Desmocollin-2	30
	ENSAFPPFCCNDNVTNTANETCTK	2	0.000000000000100000100000.0	166	189	30.11	TSN1	Tetraspanin-1	203
	MHSMNGFMYGNQPGLTMCK	1	0.0000100000000000000.0	620	638	30.11	CERU	Ceruloplasmin	2677
	GSFTSPGYPGTYPNNTYCEWVLVAPAGR	1	0.0000000000000010000000000000.0	3520	3547	30.09	CUBN	Cubilin	2285
	DCNATTEFMCNNR	1	0.0010000000000.0	2779	2791	30.05	LRP2	Low-density lipoprotein receptor-related protein 2	1491
	IDCYPDENGASAENCTAR	2	0.000000010000010000.0	964	981	30.04	MGA	Maltase-glucoamylase, intestinal	988
	WSFSNGTSWR	1	0.0000100000.0	348	357	29.92	NEUR1	Sialidase-1	38
	GSLEVNCSTTCNQPEVGGLETSLDK	1	0.0000000000010000000000000.0	42	66	29.9	ICAM2	Intercellular adhesion molecule 2	112
	LQNNENNISCVER	1	0.0000001000000.0	120	132	29.84	FHR1/2	Complement factor H-related protein 1	47
	YFYNGTSMACETFQYGGCMGNGNNFVTEKECLQTCR	3	0.000100000000000000001010000000000000.0	247	282	29.82	AMBP	Protein AMBP	22601
	NNCSLSIVDAR	1	0.01000000000.0	99	109	29.78	CD33	Myeloid cell surface antigen CD33	39
	YLNFTASENTSR	2	0.001000001000.0	938	949	29.77	ITAM	Integrin alpha-M	42
	AAPAPQEATATFNSTADR	1	0.000000000000100000.0	164	181	29.65	ICAM2	Intercellular adhesion molecule 2	112
	WNNTGCQALPSQDEGPSK	2	0.011000000000000000.0	498	515	29.53	PIGR	Polymeric immunoglobulin receptor	6592
	MLAQHCVDANNTFCFDNPR	1	0.0000000001000000000.0	3306	3324	29.53	LRP2	Low-density lipoprotein receptor-related protein 2	1491
	YSVQLMSFVYNLSDTHLFPNASSK	2	0.000000000010000000010000.0	111	134	29.5	LAMP1	Lysosome-associated membrane glycoprotein 1	814
	QDNETGIYYETWNVK	1	0.001000000000000.0	201	215	29.36	CLN5	Ceroid-lipofuscinosis neuronal protein 5	110
	NSSGPDLSWLHFYR	1	0.10000000000000.0	279	292	29.27	HEG1	Protein HEG homolog 1	352
	ACAGGYYVYNLTAPPECHLAYCTDPSSVEGTCEECSIDEDCKSNNGR	2	0.00000000010000000000000000000000000000000000100.0	266	312	29.18	UROM	Uromodulin	10531
	DRQDGEEVLQCMPVCGRPVTPIAQNQTTLGSSR	1	0.000000000000000000000000100000000.0	218	250	29.15	C1RL	Complement C1r subcomponent-like protein	109
	AHLNVSGIPCSVLLADVEDLIQQQISNDTVSPR	2	0.000100000000000000000000001000000.0	82	114	29.01	CBPB2	Carboxypeptidase B2	56
	ESWGQESNAGNQTVVR	1	0.0000000000100000.0	163	178	28.99	B3GN2	N-acetyllactosaminide beta-1,3-N-acetylglucosaminyltransferase 2	36
	NETHATYSNTLYLADEIIIR	1	0.00000000100000000000.0	396	415	28.9	UROM	Uromodulin	10531
	NMTLLVEK	1	0.10000000.0	193	200	28.9	OLFM4	Olfactomedin-4	793
	NCCNTENPPGCYR	1	0.0001000000000.0	383	395	28.88	AFAM	Afamin	248
	CLIQELCQCRPGEGNCSCCK	1	0.00000000000000100000.0	38	57	28.79	TWSG1	Twisted gastrulation protein homolog 1	59
	GGSSGWSGGLAQNR	1	0.00000000000010.0	425	438	28.57	CO8A	Complement component C8 alpha chain	33
	QVHFFVNASDVDNVK	1	0.000000100000000.0	67	81	28.56	CBPB2	Carboxypeptidase B2	56
	AFENVTDLQWLILDHNLLENSK	1	0.0001000000000000000000.0	85	106	28.28	LUM	Lumican	28
	KYNSQNQSNNQFVLYR	1	0.0000010000000000.0	43	58	28.26	KNG1	Kininogen-1	6515
	EACQGTSPPVVSCYNASDHVYK	1	0.0000000000000010000000.0	149	170	28.1	LYPD3	Ly6/PLAUR domain-containing protein 3	32
	QTPEYQNESSR	1	0.00000010000.0	171	181	28.08	PPAL	Lysosomal acid phosphatase	634
	VPINTSCNPTAHLVNSSCPGLMCVFQGYSSK	2	0.0000000100000010000000000000000.0	402	432	28.04	CTL4	Choline transporter-like protein 4	36
	FLNESYK	1	0.0010000.0	92	98	28.02	PPAP	Prostatic acid phosphatase	1703
	DMNQTLGDNITVK	2	0.0010000010000.0	147	159	27.8	SPP2A	Signal peptide peptidase-like 2A	28
	MDGASNVTCINSR	2	0.0000010000100.0	1024	1036	27.75	CFAH	Complement factor H	85
	DKMFSQNDTR	1	0.0000001000.0	319	328	27.63	A2GL	Leucine-rich alpha-2-glycoprotein	1042
	VNLTTNTIAVTQTLPNAAYNNR	2	0.0100000000000000000100.0	351	372	27.39	OLFM4	Olfactomedin-4	793
	VLNFTTK	1	0.0010000.0	322	328	27.36	CO6	Complement component C6	22
	WQMNFTVR	1	0.00010000.0	46	53	27.21	LAMP2	Lysosome-associated membrane glycoprotein 2	770
	WQQGNVFSCSVMHEALHNHYTQK	1	0.00000000000000000100000.0	296	318	27.21	IGHG2	Ig gamma-2 chain C region	2491
	WQQGNVFSCSVMHEALHNHYTQK	1	0.00000000000000000100000.0	300	322	27.21	IGHG1	Ig gamma-1 chain C region	4099
	LNNITIIGPLDMK	1	0.0010000000000.0	181	193	27.16	T106B	Transmembrane protein 106B	27
	CLCPLGFLLANDSK	1	0.00000000001000.0	1373	1386	27.12	LRP2	Low-density lipoprotein receptor-related protein 2	1491
	NCNSTETCQPSQFNCPNHR	1	0.1000000000000000000.0	1142	1160	27.1	LRP2	Low-density lipoprotein receptor-related protein 2	1491
	GNETLHYETFGK	1	0.010000000000.0	152	163	26.89	ICAM2	Intercellular adhesion molecule 2	112
	TWSAFQNGTDRR	1	0.000000100000.0	1490	1501	26.87	LRP2	Low-density lipoprotein receptor-related protein 2	1491
	EALNNASSLFEQWLNGTVSLPVNLR	2	0.0000100000000010000000000.0	759	783	26.84	AMPE	Glutamyl aminopeptidase	668
	NCTITANAECACR	2	0.1000001000000.0	95	107	26.75	CD27	CD27 antigen	147
	TPCAWNSSR	1	0.000001000.0	96	104	26.72	TNR8	Tumor necrosis factor receptor superfamily member 8	27
	EGITLNSSNPSGNAFLK	1	0.00000100000000000.0	602	618	26.71	AMPE	Glutamyl aminopeptidase	668
	SSTSSIDSNVSSK	1	0.0000000010000.0	1157	1169	26.54	NAV3	Neuron navigator 3	34
	SLWNGDTGECTDNAYIDIQLR	1	0.000000000000100000000.0	220	240	26.36	KNG1	Kininogen-1	6515
	SDFSQTMLFQANTTR	1	0.000000000001000.0	433	447	26.3	PTPRG	Receptor-type tyrosine-protein phosphatase gamma	31
	QNQCFYNSSYLNVQRENGTVSR	2	0.0000001000000000100000.0	87	108	26.28	A1AG2	Alpha-1-acid glycoprotein 2	6427
	VPINTSCNPTAHLVNSSCPGLMCVFQGYSSK	2	0.0001000000000010000000000000000.0	402	432	26.2	CTL4	Choline transporter-like protein 4	36
	EALNNASSLFEQWLNGTVSLPVNLR	2	0.0001000000000010000000000.0	759	783	26.11	AMPE	Glutamyl aminopeptidase	668
	AALAAFNAQNNGSNFQLEEISR	2	0.0000000001100000000000.0	166	187	26.03	FETUA	Alpha-2-HS-glycoprotein	2051
	ANLTNFPENGTFVVNIAQLSQDDSGR	2	0.00001000000000100000000000.0	82	107	25.82	PIGR	Polymeric immunoglobulin receptor	6592
	YGMQNSGNEISWNYTLEQYQK	1	0.000000000000100000000.0	789	809	25.79	AMPE	Glutamyl aminopeptidase	668
	FNTTYINIGSSYFPEHGYFR	1	0.01000000000000000000.0	844	863	25.73	MMRN2	Multimerin-2	89
	LNSSQEDPGTVYQCVVR	1	0.01000000000000000.0	215	231	25.48	NR3L1	Natural cytotoxicity triggering receptor 3 ligand 1	29
	SGNTFRPEVHLLPPPSEELALNELVTLTCLAR	1	0.00100000000000000000000000000000.0	209	240	25.43	IGHA2	Ig alpha-2 chain C region	2252
	SGNTFRPEVHLLPPPSEELALNELVTLTCLAR	1	0.00100000000000000000000000000000.0	222	253	25.43	IGHA1	Ig alpha-1 chain C region	3386
	VYSLPGRENYSSVDANGIQSQMLSR	2	0.0000000010000001000000000.0	92	116	25.42	COCH	Cochlin	43
	TKPREEQFNSTFR	1	0.0000000010000.0	168	180	25.41	IGHG2	Ig gamma-2 chain C region	2491
	SKWNITMESYVVHTNYDEYAIFLTK	1	0.0000000000000010000000000.0	112	136	25.38	AMBP	Protein AMBP	22601
	DIENLKDASSFLAEWQNITK	1	0.00000000000000001000.0	349	368	25.36	4F2	4F2 cell-surface antigen heavy chain	32
	NCSTNPPYLPVTVVNTTMSLTALR	2	0.000010000000001000000000.0	35	58	25.28	XPP2	Xaa-Pro aminopeptidase 2	25
	HLYTTTGGETDFTNVTSLR	1	0.0000000000000100000.0	393	411	25.07	SORT	Sortilin	25
	IGNITPADAGTYYCVK	1	0.0010000000000000.0	108	123	24.94	SHPS1	Tyrosine-protein phosphatase non-receptor type substrate 1	620
	NLFLNHSENATAK	3	0.1000100010000.0	203	215	24.94	HPT	Haptoglobin	3532
	SSNNSMLLVFK	2	0.00110000000.0	3123	3133	24.89	CUBN	Cubilin	2285
	VNLTTNTIAVTQTLPNAAYNNR	2	0.0000010000000000000100.0	351	372	24.78	OLFM4	Olfactomedin-4	793
	QNQCFYNSSYLNVQR	1	0.000000000001000.0	87	101	24.74	A1AG2	Alpha-1-acid glycoprotein 2	6427
	STMQELNSR	1	0.000000100.0	155	163	24.46	K1C9	Keratin, type I cytoskeletal 9	944
	TCNPETFPSSNESR	1	0.00000000001000.0	407	420	24.45	CTL2	Choline transporter-like protein 2	26
	NDTGSYTLQVIK	1	0.100000000000.0	115	126	24.41	CEAM8	Carcinoembryonic antigen-related cell adhesion molecule 8	24
	IVNETLYENTK	1	0.00100000000.0	116	126	24.3	TSN8	Tetraspanin-8	24
	SHLQNYTVNATK	2	0.000010001000.0	375	386	24.24	IL6RB	Interleukin-6 receptor subunit beta	76
	YFYNGTSMACETFQYGGCMGNGNNFVTEKECLQTCR	3	0.000000000000000000001011000000000000.0	247	282	24.12	AMBP	Protein AMBP	22601
	LGLTPEATNASLLGCMEDLSVNGQR	2	0.0000000010000000000001000.0	340	364	24.11	CSPG4	Chondroitin sulfate proteoglycan 4	31
	GCMANVTVTR	1	0.0000100000.0	2362	2371	23.9	MUC6	Mucin-6	24
	ISNITPADAGTYYCVK	1	0.0010000000000000.0	107	122	23.8	SIRBL	Signal-regulatory protein beta-1 isoform 3	624
	NCHHSGSQVPLIHCNLTTPSPQNISNCR	3	0.1000000000000010000000000100.0	97	124	23.79	RNAS2	Non-secretory ribonuclease	4766
	NHNGQGYKDQDPASFGADSLLLNSSR	2	0.00100000000000000000001000.0	685	710	23.64	MGA	Maltase-glucoamylase, intestinal	988
	NGQGNCYKSNSSMHITDCR	2	0.1000000001000000000.0	95	113	23.46	RNAS1	Ribonuclease pancreatic	2029
	LSTTECVDAGGESHANNTK	1	0.0000000000000000100.0	1410	1428	23.44	PXDN	Peroxidasin homolog	23
	LYTQDGNADGKPCQFPFIFQGQSYSACTTDGR	1	0.00000010000000000000000000000000.0	276	307	23.35	MMP9	Matrix metalloproteinase-9	136
	VCDGILDCPGREDENNTSTGK	1	0.000000000000000100000.0	285	305	23.26	LRP2	Low-density lipoprotein receptor-related protein 2	1491
	INDSVTLNEKPFSVEDTYLLCPAPILK	1	0.000000010000000000000000000.0	261	287	23.25	ANTR1	Anthrax toxin receptor 1	26
	VTVLGVATAPQQVLSNGVPVSNFTYSPDTK	2	0.000000000000000100000100000000.0	904	933	22.62	LYAG	Lysosomal alpha-glucosidase	1419
	TVTISDHGTVTYNGSICGDDQNGPK	1	0.0000000000001000000000000.0	63	87	22.46	LAMP2	Lysosome-associated membrane glycoprotein 2	770
	TCEECLKNVSCLWCNTNK	1	0.000000010000000000.0	47	64	22.4	PTTG	Pituitary tumor-transforming gene 1 protein-interacting protein	22
	TGYTMDNMTGLCRPVCAQGCVNGSCVEPDHCR	2	0.00000010000000000000010000000000.0	2208	2239	22.38	MEGF8	Multiple epidermal growth factor-like domains protein 8	28
	VAPLQNK	1	0.0000010.0	15	21	22.34	CN105	Uncharacterized protein C14orf105	24
	KDYGSQEDFTQVWNTTMK	1	0.000000000000010000.0	128	145	22.27	TSN1	Tetraspanin-1	203
	CKNQNTFLLTTFANVVNVCGNPNMTCPSNK	2	0.000000000000000000000010000010.0	64	93	22.14	RNAS2	Non-secretory ribonuclease	4766
	YNLTSQDVGSGTSNNSQACAQFLEQYFHDSDLAQFMR	3	0.0100000000000110000000000000000000000.0	209	245	22.08	TPP1	Tripeptidyl-peptidase 1	254
	NGTGHGNSTHHGPEYMR	2	0.10000010000000000.0	240	256	21.43	HEMO	Hemopexin	3274
	AWGTPCEMCPAVNTSEYK	1	0.000000000000100000.0	1569	1586	21.39	FBN1	Fibrillin-1	122
	LSSSNASVAWMPGADGR	1	0.00001000000000000.0	236	252	21.36	TYRO3	Tyrosine-protein kinase receptor TYRO3	23
	FSDFDVVPSTSCSHDYLAIYDGANTSDPLLGK	1	0.00000000000000000000000100000000.0	3080	3111	21.31	CUBN	Cubilin	2285
	YAVYWNSSNPR	1	0.00000000100.0	32	42	21.23	EFNA5	Ephrin-A5	26
	NRVPDSCCINVTVGCGINFNEK	1	0.0000000001000000000000.0	163	184	20.99	CD63	CD63 antigen	102
	YFYNGTSMACETFQYGGCMGNGNNFVTEKECLQTCR	3	0.000100000000000000000011000000000000.0	247	282	20.96	AMBP	Protein AMBP	22601
	NWVCDTDNDCGDGSDEKNCNSTETCQPSQFNCPNHR	3	0.000000010000000001010000000000000000.0	1125	1160	20.68	LRP2	Low-density lipoprotein receptor-related protein 2	1491
	YPHNHHVVNNTLEGNCSSK	2	0.0000000010000010000.0	103	121	20.34	GNS	N-acetylglucosamine-6-sulfatase	1733
	STEGQSSLTVTNVTEEHYGNYTCVAANK	2	0.0000000000010000000000000010.0	268	295	20.32	LSAMP	Limbic system-associated membrane protein	65
	MCLNR	1	0.00010.0	339	343	20.28	ASAH1	Acid ceramidase	139
	IRNTTSCNSGTYR	1	0.0010000000000.0	94	106	20.01	CD83	CD83 antigen	20
	QTLGPQQGCGGYLTGSNNTFASPDSDSNGMYDK	3	0.000000000000000011000000000100000.0	3149	3181	19.1	CUBN	Cubilin	2285
	TGVCPELQADQNCTQECVSDSECADNLK	2	0.0000000000010000000000000100.0	33	60	19.07	WFDC2	WAP four-disulfide core domain protein 2	2631
	CLNWLDAQSGLASAPVSGAGNHSYCRNPDEDPR	1	0.000000000000000000000000001000000.0	46	78	19.06	P3IP1	Phosphoinositide-3-kinase-interacting protein 1	2255
	NGQGNCYKSNSSMHITDCR	2	0.1000100000000000000.0	95	113	18.73	RNAS1	Ribonuclease pancreatic	2029
	EFICNGVDNCHDNNTSDEK	2	0.0000000010000100000.0	2797	2815	18.67	LRP2	Low-density lipoprotein receptor-related protein 2	1491
	EILLTCSSGHWDQNVSCLPVDCGVPDPSLVNYANFSCSEGTK	2	0.000000000000010000000000000000000100000000.0	1443	1484	18.39	PAPP2	Pappalysin-2	18
	DCPDGADENDCQYPTCEQLTCDNGACYNTSQK	1	0.00000000000000000000000000010000.0	132	163	17.5	LRP2	Low-density lipoprotein receptor-related protein 2	1491
	NGQGNCYKSNSSMHITDCR	1	0.0000000001000000000.0	95	113	17.37	RNAS1	Ribonuclease pancreatic	2029
	DCPDGADENDCQYPTCEQLTCDNGACYNTSQK	2	0.00000000000000000000001000010000.0	132	163	17.21	LRP2	Low-density lipoprotein receptor-related protein 2	1491
	LLSSPEACNQSGACTWCHGACLSGDQAHR	1	0.00000000100000000000000000000.0	1879	1907	16.78	MEGF8	Multiple epidermal growth factor-like domains protein 8	28
	QTLGPQQGCGGYLTGSNNTFASPDSDSNGMYDK	2	0.000000000000000010000000000100000.0	3149	3181	16.42	CUBN	Cubilin	2285
	ACHCPDAGGELICYQLPGCHGNFSDAEEGDPER	1	0.000000000000000000000100000000000.0	159	191	15.32	FBLN2	Fibulin-2	15
	ISNSSDTVECECSENWKGEACDIPHCTDNCGFPHR	1	0.00100000000000000000000000000000000.0	262	296	14.97	ATRN	Attractin	1271
	VMCDNNPVSLNCCSQGNVNWSK	2	0.0000000000100000001000.0	380	401	14.23	AGRF5	Adhesion G protein-coupled receptor F5	15
	QTLGPQQGCGGYLTGSNNTFASPDSDSNGMYDK	1	0.000000000000000001000000000000000.0	3149	3181	14.05	CUBN	Cubilin	2285
	SDEYNCSSGMCIR	1	0.0000100000000.0	1160	1172	13.94	SORL	Sortilin-related receptor	15
	NCTITANAECACRNGWQCR	2	0.1000000000000100000.0	95	113	13.68	CD27	CD27 antigen	147
	ENPEEDEDQR	1	0.0100000000.0	18	27	13.08	SOAT1	Sterol O-acyltransferase 1	13
