# Supplementary material for: In-Depth Mapping of the Urinary N-Glycoproteome: Distinct Signatures of ccRCC-related Progression
Source: Cancers (Basel). 2020 Jan 18;12(1):239. doi: 10.3390/cancers12010239 (PMC7016614; doi:10.3390/cancers12010239)
Supplement: Supplementary file 1 [file cancers-12-00239-s001.zip › Supplementary Table 1.xlsx]

## Sheet: CTRL
Supplementary Table 1A. List of N-glycoproteins identified in the CTRL group.
	Accession	Protein Name (Human)	Description	Prot_Score
	P02768	ALBU	Serum albumin	26818
	P07911	UROM	Uromodulin	14503
	P01857	IGHG1	Ig gamma-1 chain C region	11219
	P02760	AMBP	Protein AMBP	9690
	P01871	IGHM	Ig mu chain C region	8545
	P02787	TRFE	Serotransferrin	7421
	P00738	HPT	Haptoglobin	6971
	P01833	PIGR	Polymeric immunoglobulin receptor	5589
	P01042	KNG1	Kininogen-1	5259
	P01861	IGHG4	Ig gamma-4 chain C region	5221
	P01876	IGHA1	Ig alpha-1 chain C region	4907
	P02763	A1AG1	Alpha-1-acid glycoprotein 1	4619
	P01024	CO3	Complement C3	4510
	P01023	A2MG	Alpha-2-macroglobulin	4358
	P01009	A1AT	Alpha-1-antitrypsin	4288
	P00739	HPTR	Haptoglobin-related protein	4280
	P01859	IGHG2	Ig gamma-2 chain C region	4269
	P02765	FETUA	Alpha-2-HS-glycoprotein	3921
	P19652	A1AG2	Alpha-1-acid glycoprotein 2	3910
	P02790	HEMO	Hemopexin	3697
	P01877	IGHA2	Ig alpha-2 chain C region	3655
	P05090	APOD	Apolipoprotein D	3130
	P02679	FIBG	Fibrinogen gamma chain	2874
	P04114	APOB	Apolipoprotein B-100	2817
	Q08380	LG3BP	Galectin-3-binding protein	2491
	P00450	CERU	Ceruloplasmin	2477
	Q14624	ITIH4	Inter-alpha-trypsin inhibitor heavy chain H4	2441
	P25311	ZA2G	Zinc-alpha-2-glycoprotein	2387
	P10153	RNAS2	Non-secretory ribonuclease	2370
	P01011	AACT	Alpha-1-antichymotrypsin	2357
	P0C0L4	CO4A	Complement C4-A	2334
	P0C0L5	CO4B	Complement C4-B	2293
	P01860	IGHG3	Ig gamma-3 chain C region	2293
	P08603	CFAH	Complement factor H	2213
	P02675	FIBB	Fibrinogen beta chain	2164
	P02751	FINC	Fibronectin	2108
	P10909	CLUS	Clusterin	2000
	P41222	PTGDS	Prostaglandin-H2 D-isomerase	1985
	P02749	APOH	Beta-2-glycoprotein 1	1912
	P35527	K1C9	Keratin, type I cytoskeletal 9	1781
	Q96FE7	P3IP1	Phosphoinositide-3-kinase-interacting protein 1	1768
	Q14508	WFDC2	WAP four-disulfide core domain protein 2	1729
	P13987	CD59	CD59 glycoprotein	1562
	O60494	CUBN	Cubilin	1465
	P01008	ANT3	Antithrombin-III	1416
	P07998	RNAS1	Ribonuclease pancreatic	1265
	P16070	CD44	CD44 antigen	1259
	P15309	PPAP	Prostatic acid phosphatase	1155
	P00734	THRB	Prothrombin	1126
	P05154	IPSP	Plasma serine protease inhibitor	944
	P05156	CFAI	Complement factor I	890
	Q13201	MMRN1	Multimerin-1	880
	P10253	LYAG	Lysosomal alpha-glucosidase	877
	P04217	A1BG	Alpha-1B-glycoprotein	858
	O95998	I18BP	Interleukin-18-binding protein	827
	P15586	GNS	N-acetylglucosamine-6-sulfatase	819
	O75144	ICOSL	ICOS ligand	808
	O75882	ATRN	Attractin	763
	P01133	EGF	Pro-epidermal growth factor	762
	P08473	NEP	Neprilysin	752
	P15328	FOLR1	Folate receptor alpha	743
	P02788	TRFL	Lactotransferrin	730
	P02750	A2GL	Leucine-rich alpha-2-glycoprotein	713
	P01871	MUCB	Ig mu heavy chain disease protein	663
	Q6UXB8	PI16	Peptidase inhibitor 16	650
	P05155	IC1	Plasma protease C1 inhibitor	531
	P04004	VTNC	Vitronectin	530
	Q16769	QPCT	Glutaminyl-peptide cyclotransferase	519
	O60635	TSN1	Tetraspanin-1	490
	P13473	LAMP2	Lysosome-associated membrane glycoprotein 2	484
	Q6UX06	OLFM4	Olfactomedin-4	451
	P98164	LRP2	Low-density lipoprotein receptor-related protein 2	449
	P22794	EVI2A	Protein EVI2A	432
	P11279	LAMP1	Lysosome-associated membrane glycoprotein 1	432
	P01591	IGJ	Immunoglobulin J chain	412
	O43451	MGA	Maltase-glucoamylase, intestinal	412
	Q6GTX8	LAIR1	Leukocyte-associated immunoglobulin-like receptor 1	408
	P98160	PGBM	Basement membrane-specific heparan sulfate proteoglycan core protein	408
	Q9BY67	CADM1	Cell adhesion molecule 1	406
	P15144	AMPN	Aminopeptidase N	402
	P08174	DAF	Complement decay-accelerating factor	395
	P11117	PPAL	Lysosomal acid phosphatase	389
	P19823	ITIH2	Inter-alpha-trypsin inhibitor heavy chain H2	371
	Q9ULI3	HEG1	Protein HEG homolog 1	353
	P04196	HRG	Histidine-rich glycoprotein	353
	P00751	CFAB	Complement factor B	345
	P53634	CATC	Dipeptidyl peptidase 1	332
	Q6EMK4	VASN	Vasorin	331
	P15151	PVR	Poliovirus receptor	311
	P07357	CO8A	Complement component C8 alpha chain	309
	Q9Y5Y7	LYVE1	Lymphatic vessel endothelial hyaluronic acid receptor 1	298
	P04003	C4BPA	C4b-binding protein alpha chain	286
	Q5TFQ8	SIRBL	Signal-regulatory protein beta-1 isoform 3	280
	P43251	BTD	Biotinidase	279
	P54802	ANAG	Alpha-N-acetylglucosaminidase	275
	Q12913	PTPRJ	Receptor-type tyrosine-protein phosphatase eta	261
	P12109	CO6A1	Collagen alpha-1(VI) chain	257
	P08571	CD14	Monocyte differentiation antigen CD14	251
	P05543	THBG	Thyroxine-binding globulin	245
	P07339	CATD	Cathepsin D	240
	P06870	KLK1	Kallikrein-1	240
	P05164	PERM	Myeloperoxidase	240
	P08962	CD63	CD63 antigen	232
	P02753	RET4	Retinol-binding protein 4	230
	P27169	PON1	Serum paraoxonase	229
	P08185	CBG	Corticosteroid-binding globulin	222
	Q07075	AMPE	Glutamyl aminopeptidase	220
	P55058	PLTP	Phospholipid transfer protein	217
	Q9Y6R7	FCGBP	IgGFc-binding protein	214
	P06681	CO2	Complement C2	212
	O14773	TPP1	Tripeptidyl-peptidase 1	206
	P20851	C4BPB	C4b-binding protein beta chain	201
	Q9UGT4	SUSD2	Sushi domain-containing protein 2	198
	P02745	C1QA	Complement C1q subcomponent subunit A	187
	Q12907	LMAN2	Vesicular integral-membrane protein VIP36	185
	Q8NFZ8	CADM4	Cell adhesion molecule 4	169
	P22891	PROZ	Vitamin K-dependent protein Z	167
	P09564	CD7	T-cell antigen CD7	166
	P04216	THY1	Thy-1 membrane glycoprotein	166
	P02671	FIBA	Fibrinogen alpha chain	156
	P20160	CAP7	Azurocidin	154
	P36955	PEDF	Pigment epithelium-derived factor	139
	P01033	TIMP1	Metalloproteinase inhibitor 1	135
	Q9HC84	MUC5B	Mucin-5B	132
	P02748	CO9	Complement component C9	128
	P04839	CY24B	Cytochrome b-245 heavy chain	128
	P80188	NGAL	Neutrophil gelatinase-associated lipocalin	126
	P03952	KLKB1	Plasma kallikrein	121
	O60637	TSN3	Tetraspanin-3	119
	P27487	DPP4	Dipeptidyl peptidase 4	118
	P43652	AFAM	Afamin	114
	P08575	PTPRC	Receptor-type tyrosine-protein phosphatase C	113
	Q9NZP8	C1RL	Complement C1r subcomponent-like protein	112
	Q5ZPR3	CD276	CD276 antigen	110
	P04156	PRIO	Major prion protein	109
	O95445	APOM	Apolipoprotein M	108
	P48960	CD97	CD97 antigen	108
	Q03591	FHR1	Complement factor H-related protein 1	103
	P06276	CHLE	Cholinesterase	101
	P11215	ITAM	Integrin alpha-M	100
	P07204	TRBM	Thrombomodulin	100
	P51884	LUM	Lumican	92
	P16444	DPEP1	Dipeptidase 1	87
	O43291	SPIT2	Kunitz-type protease inhibitor 2	86
	Q14515	SPRL1	SPARC-like protein 1	86
	P36980	FHR2	Complement factor H-related protein 2	81
	Q8IX19	MCEM1	Mast cell-expressed membrane protein 1	78
	P26927	HGFL	Hepatocyte growth factor-like protein	77
	P12111	CO6A3	Collagen alpha-3(VI) chain	76
	Q9HBB8	CDHR5	Cadherin-related family member 5	75
	O95274	LYPD3	Ly6	74
	Q16563	SYPL1	Synaptophysin-like protein 1	73
	P08236	BGLR	Beta-glucuronidase	71
	P07602	SAP	Prosaposin	70
	Q9H8L6	MMRN2	Multimerin-2	69
	P13671	CO6	Complement component C6	67
	O43405	COCH	Cochlin	66
	P19022	CADH2	Cadherin-2	64
	Q9NY97	B3GN2	N-acetyllactosaminide beta-1,3-N-acetylglucosaminyltransferase 2	60
	Q13510	ASAH1	Acid ceramidase	57
	O95497	VNN1	Pantetheinase	57
	P10619	PPGB	Lysosomal protective protein	56
	Q8IWA5	CTL2	Choline transporter-like protein 2	55
	P0C7U0	ELFN1	Protein ELFN1	55
	P30530	UFO	Tyrosine-protein kinase receptor UFO	53
	Q9H3G5	CPVL	Probable serine carboxypeptidase CPVL	52
	P49908	SEPP1	Selenoprotein P	51
	Q9ULV1	FZD4	Frizzled-4	50
	P22792	CPN2	Carboxypeptidase N subunit 2	49
	Q02487	DSC2	Desmocollin-2	49
	Q7Z3B1	NEGR1	Neuronal growth regulator 1	48
	P48551	INAR2	Interferon alpha	47
	P28906	CD34	Hematopoietic progenitor cell antigen CD34	46
	P29622	KAIN	Kallistatin	46
	Q6UWI2	PARM1	Prostate androgen-regulated mucin-like protein 1	46
	Q9NU53	GINM1	Glycoprotein integral membrane protein 1	45
	Q9HBJ8	TMM27	Collectrin	45
	P40189	IL6RB	Interleukin-6 receptor subunit beta	44
	Q92859	NEO1	Neogenin	44
	P11388	TOP2A	DNA topoisomerase 2-alpha	44
	Q9Y2E5	MA2B2	Epididymis-specific alpha-mannosidase	43
	P17936	IBP3	Insulin-like growth factor-binding protein 3	42
	P05107	ITB2	Integrin beta-2	42
	P16112	PGCA	Aggrecan core protein	42
	P04278	SHBG	Sex hormone-binding globulin	41
	Q14195	DPYL3	Dihydropyrimidinase-related protein 3	39
	Q96PD5	PGRP2	N-acetylmuramoyl-L-alanine amidase	39
	P23470	PTPRG	Receptor-type tyrosine-protein phosphatase gamma	39
	Q8NFT8	DNER	Delta and Notch-like epidermal growth factor-related receptor	37
	P19256	LFA3	Lymphocyte function-associated antigen 3	36
	Q13449	LSAMP	Limbic system-associated membrane protein	36
	Q99523	SORT	Sortilin	36
	O75503	CLN5	Ceroid-lipofuscinosis neuronal protein 5	34
	O43490	PROM1	Prominin-1	34
	Q9UBG0	MRC2	C-type mannose receptor 2	33
	Q96Q15	SMG1	Serine	33
	Q7Z7D3	VTCN1	V-set domain-containing T-cell activation inhibitor 1	33
	O43895	XPP2	Xaa-Pro aminopeptidase 2	33
	Q86VB7	C163A	Scavenger receptor cysteine-rich type 1 protein M130	32
	Q9H6X2	ANTR1	Anthrax toxin receptor 1	31
	P26842	CD27	CD27 antigen	31
	Q9BRK3	MXRA8	Matrix-remodeling-associated protein 8	30
	P35613	BASI	Basigin	29
	P78325	ADAM8	Disintegrin and metalloproteinase domain-containing protein 8	28
	Q99519	NEUR1	Sialidase-1	27
	Q7Z7M0	MEGF8	Multiple epidermal growth factor-like domains protein 8	26
	Q9NR99	MXRA5	Matrix-remodeling-associated protein 5	26
	Q8IVL0	NAV3	Neuron navigator 3	26
	P25116	PAR1	Proteinase-activated receptor 1	26
	P20138	CD33	Myeloid cell surface antigen CD33	25
	Q53GD3	CTL4	Choline transporter-like protein 4	25
	Q9UK55	ZPI	Protein Z-dependent protease inhibitor	23
	P09668	CATH	Pro-cathepsin H	22
	Q9NVL8	CN105	Uncharacterized protein C14orf105	21
	Q9NVE5	UBP40	Ubiquitin carboxyl-terminal hydrolase 40	21
	P05556	ITB1	Integrin beta-1	20
	Q01973	ROR1	Inactive tyrosine-protein kinase transmembrane receptor ROR1	19
	P08582	TRFM	Melanotransferrin	19
	P23142	FBLN1	Fibulin-1	18
	P53801	PTTG	Pituitary tumor-transforming gene 1 protein-interacting protein	18
	Q8IZF2	AGRF5	Adhesion G protein-coupled receptor F5	15
	Q9UKR3	KLK13	Kallikrein-13	15

## Sheet: pT1
Supplementary Table 1B. List of N-glycoproteins identified in the pT1 group.
	Accession	Protein Name (Human)	Description	Prot_Score
	P07911	UROM	Uromodulin	24802
	P02760	AMBP	Protein AMBP	17440
	P01042	KNG1	Kininogen-1	10795
	P01833	PIGR	Polymeric immunoglobulin receptor	8947
	P00734	THRB	Prothrombin	6347
	P41222	PTGDS	Prostaglandin-H2 D-isomerase	6124
	P05090	APOD	Apolipoprotein D	5739
	P10153	RNAS2	Non-secretory ribonuclease	5695
	P02787	TRFE	Serotransferrin	5220
	P07998	RNAS1	Ribonuclease pancreatic	4957
	P25311	ZA2G	Zinc-alpha-2-glycoprotein	4161
	P02763	A1AG1	Alpha-1-acid glycoprotein 1	4111
	P19652	A1AG2	Alpha-1-acid glycoprotein 2	4096
	O60494	CUBN	Cubilin	3816
	P01133	EGF	Pro-epidermal growth factor	3791
	P02790	HEMO	Hemopexin	3651
	P01857	IGHG1	Ig gamma-1 chain C region	3629
	Q08380	LG3BP	Galectin-3-binding protein	3540
	P13987	CD59	CD59 glycoprotein	3094
	Q96FE7	P3IP1	Phosphoinositide-3-kinase-interacting protein 1	2974
	P01877	IGHA2	Ig alpha-2 chain C region	2912
	P02749	APOH	Beta-2-glycoprotein 1	2549
	P01861	IGHG4	Ig gamma-4 chain C region	2405
	P10253	LYAG	Lysosomal alpha-glucosidase	2357
	P98164	LRP2	Low-density lipoprotein receptor-related protein 2	2238
	P10451	OSTP	Osteopontin	2169
	Q14508	WFDC2	WAP four-disulfide core domain protein 2	2073
	P02765	FETUA	Alpha-2-HS-glycoprotein	1949
	P05154	IPSP	Plasma serine protease inhibitor	1897
	P02788	TRFL	Lactotransferrin	1885
	P02750	A2GL	Leucine-rich alpha-2-glycoprotein	1774
	P00450	CERU	Ceruloplasmin	1740
	O75882	ATRN	Attractin	1714
	P15586	GNS	N-acetylglucosamine-6-sulfatase	1679
	P01859	IGHG2	Ig gamma-2 chain C region	1560
	P02671	FIBA	Fibrinogen alpha chain	1506
	P24855	DNAS1	Deoxyribonuclease-1	1485
	P01871	IGHM	Ig mu chain C region	1430
	P10909	CLUS	Clusterin	1410
	Q6UXB8	PI16	Peptidase inhibitor 16	1389
	P08174	DAF	Complement decay-accelerating factor	1373
	P04004	VTNC	Vitronectin	1324
	P98160	PGBM	Basement membrane-specific heparan sulfate proteoglycan core protein	1314
	O43451	MGA	Maltase-glucoamylase, intestinal	1284
	O75144	ICOSL	ICOS ligand	1225
	P01009	A1AT	Alpha-1-antitrypsin	1217
	P16070	CD44	CD44 antigen	1217
	Q6EMK4	VASN	Vasorin	1124
	P15144	AMPN	Aminopeptidase N	1122
	P22891	PROZ	Vitamin K-dependent protein Z	1083
	Q13201	MMRN1	Multimerin-1	1059
	P53634	CATC	Dipeptidyl peptidase 1	1028
	P08473	NEP	Neprilysin	992
	Q9HCU0	CD248	Endosialin	979
	P15328	FOLR1	Folate receptor alpha	979
	Q6GTX8	LAIR1	Leukocyte-associated immunoglobulin-like receptor 1	940
	P60022	DEFB1	Beta-defensin 1	862
	P15309	PPAP	Prostatic acid phosphatase	844
	P11279	LAMP1	Lysosome-associated membrane glycoprotein 1	810
	P05156	CFAI	Complement factor I	787
	Q16769	QPCT	Glutaminyl-peptide cyclotransferase	784
	P54802	ANAG	Alpha-N-acetylglucosaminidase	754
	P05155	IC1	Plasma protease C1 inhibitor	733
	O60635	TSN1	Tetraspanin-1	684
	O95998	I18BP	Interleukin-18-binding protein	683
	P00738	HPT	Haptoglobin	652
	P80188	NGAL	Neutrophil gelatinase-associated lipocalin	652
	P05164	PERM	Myeloperoxidase	650
	Q01459	DIAC	Di-N-acetylchitobiase	628
	P13473	LAMP2	Lysosome-associated membrane glycoprotein 2	626
	Q9BY67	CADM1	Cell adhesion molecule 1	624
	P48960	CD97	CD97 antigen	619
	P12109	CO6A1	Collagen alpha-1(VI) chain	564
	P02751	FINC	Fibronectin	546
	Q6UX06	OLFM4	Olfactomedin-4	529
	Q9Y5Y7	LYVE1	Lymphatic vessel endothelial hyaluronic acid receptor 1	512
	O00241	SIRB1	Signal-regulatory protein beta-1	485
	P01011	AACT	Alpha-1-antichymotrypsin	481
	P07339	CATD	Cathepsin D	476
	Q8NFZ8	CADM4	Cell adhesion molecule 4	460
	Q9ULV1	FZD4	Frizzled-4	460
	Q9UHX3	AGRE2	Adhesion G protein-coupled receptor E2	459
	P07602	SAP	Prosaposin	456
	Q9ULI3	HEG1	Protein HEG homolog 1	454
	P11117	PPAL	Lysosomal acid phosphatase	453
	Q12913	PTPRJ	Receptor-type tyrosine-protein phosphatase eta	451
	O43291	SPIT2	Kunitz-type protease inhibitor 2	442
	P30530	UFO	Tyrosine-protein kinase receptor UFO	422
	P16278	BGAL	Beta-galactosidase	414
	P04217	A1BG	Alpha-1B-glycoprotein	407
	Q07075	AMPE	Glutamyl aminopeptidase	401
	P27487	DPP4	Dipeptidyl peptidase 4	395
	Q5ZPR3	CD276	CD276 antigen	391
	Q07507	DERM	Dermatopontin	391
	Q9UGT4	SUSD2	Sushi domain-containing protein 2	380
	P01591	IGJ	Immunoglobulin J chain	367
	P07858	CATB	Cathepsin B	346
	P0C0L5	CO4B	Complement C4-B	337
	Q13510	ASAH1	Acid ceramidase	329
	P05543	THBG	Thyroxine-binding globulin	326
	Q9HC84	MUC5B	Mucin-5B	322
	P01008	ANT3	Antithrombin-III	318
	Q15828	CYTM	Cystatin-M	302
	P0C0L4	CO4A	Complement C4-A	279
	P26842	CD27	CD27 antigen	271
	P10619	PPGB	Lysosomal protective protein	271
	Q7Z7M0	MEGF8	Multiple epidermal growth factor-like domains protein 8	261
	P15151	PVR	Poliovirus receptor	260
	P04216	THY1	Thy-1 membrane glycoprotein	257
	Q8IWA5	CTL2	Choline transporter-like protein 2	251
	P43251	BTD	Biotinidase	243
	P09564	CD7	T-cell antigen CD7	239
	Q9BRK3	MXRA8	Matrix-remodeling-associated protein 8	233
	Q7KYR7	BT2A1	Butyrophilin subfamily 2 member A1	232
	Q9UHL4	DPP2	Dipeptidyl peptidase 2	232
	P00751	CFAB	Complement factor B	229
	P35555	FBN1	Fibrillin-1	226
	P08603	CFAH	Complement factor H	214
	O95274	LYPD3	Ly6	211
	P22792	CPN2	Carboxypeptidase N subunit 2	191
	Q96PD5	PGRP2	N-acetylmuramoyl-L-alanine amidase	191
	Q9Y6R7	FCGBP	IgGFc-binding protein	189
	Q7Z3B1	NEGR1	Neuronal growth regulator 1	187
	P11388	TOP2A	DNA topoisomerase 2-alpha	181
	P48551	INAR2	Interferon alpha	163
	O60637	TSN3	Tetraspanin-3	161
	O43490	PROM1	Prominin-1	160
	P40189	IL6RB	Interleukin-6 receptor subunit beta	155
	Q96IY4	CBPB2	Carboxypeptidase B2	151
	P16444	DPEP1	Dipeptidase 1	151
	Q9UBG0	MRC2	C-type mannose receptor 2	148
	P25116	PAR1	Proteinase-activated receptor 1	142
	Q7Z5L0	VMO1	Vitelline membrane outer layer protein 1 homolog	137
	P12111	CO6A3	Collagen alpha-3(VI) chain	134
	Q03591	FHR1	Complement factor H-related protein 1	132
	Q9HBB8	CDHR5	Cadherin-related family member 5	127
	P22794	EVI2A	Protein EVI2A	125
	Q9Y646	CBPQ	Carboxypeptidase Q	124
	Q86VB7	C163A	Scavenger receptor cysteine-rich type 1 protein M130	121
	P25940	CO5A3	Collagen alpha-3(V) chain	120
	Q01973	ROR1	Inactive tyrosine-protein kinase transmembrane receptor ROR1	118
	Q14515	SPRL1	SPARC-like protein 1	117
	O95497	VNN1	Pantetheinase	115
	P26927	HGFL	Hepatocyte growth factor-like protein	114
	Q9Y2E5	MA2B2	Epididymis-specific alpha-mannosidase	113
	P08962	CD63	CD63 antigen	108
	Q53GD3	CTL4	Choline transporter-like protein 4	108
	Q9UKR3	KLK13	Kallikrein-13	107
	Q9UQV4	LAMP3	Lysosome-associated membrane glycoprotein 3	107
	P16112	PGCA	Aggrecan core protein	106
	Q9NY97	B3GN2	N-acetyllactosaminide beta-1,3-N-acetylglucosaminyltransferase 2	105
	Q9NZP8	C1RL	Complement C1r subcomponent-like protein	101
	P13598	ICAM2	Intercellular adhesion molecule 2	99
	Q8IZF2	AGRF5	Adhesion G protein-coupled receptor F5	94
	Q9NU53	GINM1	Glycoprotein integral membrane protein 1	93
	Q8NAU1	FNDC5	Fibronectin type III domain-containing protein 5	90
	P43652	AFAM	Afamin	89
	O75339	CILP1	Cartilage intermediate layer protein 1	89
	Q16563	SYPL1	Synaptophysin-like protein 1	83
	Q9H3G5	CPVL	Probable serine carboxypeptidase CPVL	81
	Q02487	DSC2	Desmocollin-2	81
	P01033	TIMP1	Metalloproteinase inhibitor 1	80
	P08236	BGLR	Beta-glucuronidase	78
	Q9NR99	MXRA5	Matrix-remodeling-associated protein 5	76
	P04156	PRIO	Major prion protein	71
	P17181	INAR1	Interferon alpha	69
	Q13449	LSAMP	Limbic system-associated membrane protein	69
	P55058	PLTP	Phospholipid transfer protein	69
	P19022	CADH2	Cadherin-2	66
	P17936	IBP3	Insulin-like growth factor-binding protein 3	64
	P05556	ITB1	Integrin beta-1	63
	P07204	TRBM	Thrombomodulin	63
	P24821	TENA	Tenascin	62
	Q99523	SORT	Sortilin	61
	O60883	ETBR2	Prosaposin receptor GPR37L1	60
	Q9HBJ8	TMM27	Collectrin	59
	P29972	AQP1	Aquaporin-1	54
	P35613	BASI	Basigin	53
	P19801	AOC1	Amiloride-sensitive amine oxidase [copper-containing]	51
	P07357	CO8A	Complement component C8 alpha chain	51
	Q8N2S1	LTBP4	Latent-transforming growth factor beta-binding protein 4	51
	Q8TCT8	SPP2A	Signal peptide peptidase-like 2A	51
	P20138	CD33	Myeloid cell surface antigen CD33	50
	Q9Y4D7	PLXD1	Plexin-D1	48
	Q8NFT8	DNER	Delta and Notch-like epidermal growth factor-related receptor	47
	P21810	PGS1	Biglycan	47
	O75503	CLN5	Ceroid-lipofuscinosis neuronal protein 5	46
	Q14314	FGL2	Fibroleukin	45
	Q6W4X9	MUC6	Mucin-6	42
	P10646	TFPI1	Tissue factor pathway inhibitor	42
	O43405	COCH	Cochlin	41
	Q9GZX9	TWSG1	Twisted gastrulation protein homolog 1	40
	P06865	HEXA	Beta-hexosaminidase subunit alpha	38
	Q8IVL0	NAV3	Neuron navigator 3	38
	O00584	RNT2	Ribonuclease T2	38
	Q6UWI2	PARM1	Prostate androgen-regulated mucin-like protein 1	36
	P29323	EPHB2	Ephrin type-B receptor 2	34
	Q8TE49	OTU7A	OTU domain-containing protein 7A	34
	P34059	GALNS	N-acetylgalactosamine-6-sulfatase	33
	Q9BYF1	ACE2	Angiotensin-converting enzyme 2	32
	P78325	ADAM8	Disintegrin and metalloproteinase domain-containing protein 8	31
	Q9NQ38	ISK5	Serine protease inhibitor Kazal-type 5	31
	Q86VF7	NRAP	Nebulin-related-anchoring protein	31
	O14798	TR10C	Tumor necrosis factor receptor superfamily member 10C	31
	Q6P9A2	GLT18	Polypeptide N-acetylgalactosaminyltransferase 18	30
	P08582	TRFM	Melanotransferrin	30
	Q14195	DPYL3	Dihydropyrimidinase-related protein 3	29
	P23470	PTPRG	Receptor-type tyrosine-protein phosphatase gamma	27
	Q6ZQN7	SO4C1	Solute carrier organic anion transporter family member 4C1	27
	P14151	LYAM1	L-selectin	26
	Q5T1H1	EYS	Protein eyes shut homolog	25
	Q96S96	PEBP4	Phosphatidylethanolamine-binding protein 4	25
	O95445	APOM	Apolipoprotein M	24
	Q9UJT9	FBXL7	F-box	24
	P28908	TNR8	Tumor necrosis factor receptor superfamily member 8	23
	Q92673	SORL	Sortilin-related receptor	22
	Q03405	UPAR	Urokinase plasminogen activator surface receptor	20

## Sheet: pT3
Supplementary Table 1B. List of N-glycoproteins identified in the pT3 group.
	Accession	Protein Name (Human)	Description	Prot_Score
	P02768	ALBU	Serum albumin	26716
	P02760	AMBP	Protein AMBP	22601
	P07911	UROM	Uromodulin	10531
	P02763	A1AG1	Alpha-1-acid glycoprotein 1	9446
	P02787	TRFE	Serotransferrin	7864
	P41222	PTGDS	Prostaglandin-H2 D-isomerase	6885
	P01833	PIGR	Polymeric immunoglobulin receptor	6592
	P01042	KNG1	Kininogen-1	6515
	P19652	A1AG2	Alpha-1-acid glycoprotein 2	6427
	P25311	ZA2G	Zinc-alpha-2-glycoprotein	5874
	P10153	RNAS2	Non-secretory ribonuclease	4766
	P05090	APOD	Apolipoprotein D	4582
	P01857	IGHG1	Ig gamma-1 chain C region	4099
	P00738	HPT	Haptoglobin	3532
	P01876	IGHA1	Ig alpha-1 chain C region	3386
	P01009	A1AT	Alpha-1-antitrypsin	3331
	P02790	HEMO	Hemopexin	3274
	Q08380	LG3BP	Galectin-3-binding protein	2764
	P00450	CERU	Ceruloplasmin	2677
	Q14508	WFDC2	WAP four-disulfide core domain protein 2	2631
	P13987	CD59	CD59 glycoprotein	2535
	Q14624	ITIH4	Inter-alpha-trypsin inhibitor heavy chain H4	2520
	P01859	IGHG2	Ig gamma-2 chain C region	2491
	P00739	HPTR	Haptoglobin-related protein	2304
	O60494	CUBN	Cubilin	2285
	Q96FE7	P3IP1	Phosphoinositide-3-kinase-interacting protein 1	2255
	P01877	IGHA2	Ig alpha-2 chain C region	2252
	P02765	FETUA	Alpha-2-HS-glycoprotein	2051
	P07998	RNAS1	Ribonuclease pancreatic	2029
	P98160	PGBM	Basement membrane-specific heparan sulfate proteoglycan core protein	1883
	P02749	APOH	Beta-2-glycoprotein 1	1877
	P01871	IGHM	Ig mu chain C region	1826
	P15586	GNS	N-acetylglucosamine-6-sulfatase	1733
	P15309	PPAP	Prostatic acid phosphatase	1703
	P53634	CATC	Dipeptidyl peptidase 1	1621
	P01011	AACT	Alpha-1-antichymotrypsin	1611
	P01861	IGHG4	Ig gamma-4 chain C region	1606
	P02788	TRFL	Lactotransferrin	1492
	P98164	LRP2	Low-density lipoprotein receptor-related protein 2	1491
	P10909	CLUS	Clusterin	1454
	P05154	IPSP	Plasma serine protease inhibitor	1427
	P10253	LYAG	Lysosomal alpha-glucosidase	1419
	P00734	THRB	Prothrombin	1417
	P16070	CD44	CD44 antigen	1301
	O75882	ATRN	Attractin	1271
	O95998	I18BP	Interleukin-18-binding protein	1087
	P02750	A2GL	Leucine-rich alpha-2-glycoprotein	1042
	Q6UXB8	PI16	Peptidase inhibitor 16	1015
	O43451	MGA	Maltase-glucoamylase, intestinal	988
	P01860	IGHG3	Ig gamma-3 chain C region	961
	P35527	K1C9	Keratin, type I cytoskeletal 9	944
	P04217	A1BG	Alpha-1B-glycoprotein	922
	P15328	FOLR1	Folate receptor alpha	873
	P11279	LAMP1	Lysosome-associated membrane glycoprotein 1	814
	Q16769	QPCT	Glutaminyl-peptide cyclotransferase	798
	Q6UX06	OLFM4	Olfactomedin-4	793
	P02751	FINC	Fibronectin	775
	P13473	LAMP2	Lysosome-associated membrane glycoprotein 2	770
	Q9BY67	CADM1	Cell adhesion molecule 1	735
	Q07075	AMPE	Glutamyl aminopeptidase	668
	P02671	FIBA	Fibrinogen alpha chain	653
	Q6GTX8	LAIR1	Leukocyte-associated immunoglobulin-like receptor 1	648
	P08473	NEP	Neprilysin	639
	P11117	PPAL	Lysosomal acid phosphatase	634
	Q5TFQ8	SIRBL	Signal-regulatory protein beta-1 isoform 3	624
	P78324	SHPS1	Tyrosine-protein phosphatase non-receptor type substrate 1	620
	Q5ZPR3	CD276	CD276 antigen	590
	P15144	AMPN	Aminopeptidase N	582
	P01008	ANT3	Antithrombin-III	573
	P01023	A2MG	Alpha-2-macroglobulin	567
	Q9Y5Y7	LYVE1	Lymphatic vessel endothelial hyaluronic acid receptor 1	552
	P08174	DAF	Complement decay-accelerating factor	529
	P01024	CO3	Complement C3	510
	Q13201	MMRN1	Multimerin-1	500
	O75144	ICOSL	ICOS ligand	498
	P01133	EGF	Pro-epidermal growth factor	490
	P27487	DPP4	Dipeptidyl peptidase 4	479
	O00241	SIRB1	Signal-regulatory protein beta-1	465
	P00751	CFAB	Complement factor B	457
	P48960	CD97	CD97 antigen	455
	P05155	IC1	Plasma protease C1 inhibitor	453
	P07339	CATD	Cathepsin D	447
	P05156	CFAI	Complement factor I	427
	Q12913	PTPRJ	Receptor-type tyrosine-protein phosphatase eta	383
	Q9ULV1	FZD4	Frizzled-4	379
	P07602	SAP	Prosaposin	379
	P12109	CO6A1	Collagen alpha-1(VI) chain	378
	P09564	CD7	T-cell antigen CD7	375
	P54802	ANAG	Alpha-N-acetylglucosaminidase	372
	Q01459	DIAC	Di-N-acetylchitobiase	371
	P24855	DNAS1	Deoxyribonuclease-1	370
	Q6EMK4	VASN	Vasorin	361
	Q9ULI3	HEG1	Protein HEG homolog 1	352
	P43251	BTD	Biotinidase	349
	P02675	FIBB	Fibrinogen beta chain	321
	Q9UGT4	SUSD2	Sushi domain-containing protein 2	291
	Q9HBB8	CDHR5	Cadherin-related family member 5	275
	P16444	DPEP1	Dipeptidase 1	272
	P04004	VTNC	Vitronectin	263
	Q8NFZ8	CADM4	Cell adhesion molecule 4	262
	P30530	UFO	Tyrosine-protein kinase receptor UFO	259
	P04216	THY1	Thy-1 membrane glycoprotein	254
	O14773	TPP1	Tripeptidyl-peptidase 1	254
	P43652	AFAM	Afamin	248
	Q9UHX3	AGRE2	Adhesion G protein-coupled receptor E2	248
	Q15828	CYTM	Cystatin-M	230
	P80188	NGAL	Neutrophil gelatinase-associated lipocalin	226
	Q9Y6R7	FCGBP	IgGFc-binding protein	217
	P05543	THBG	Thyroxine-binding globulin	211
	O60635	TSN1	Tetraspanin-1	203
	P0C0L4	CO4A	Complement C4-A	195
	P25940	CO5A3	Collagen alpha-3(V) chain	193
	P0C0L5	CO4B	Complement C4-B	171
	Q9UBG0	MRC2	C-type mannose receptor 2	170
	P55058	PLTP	Phospholipid transfer protein	163
	O60637	TSN3	Tetraspanin-3	160
	P08185	CBG	Corticosteroid-binding globulin	159
	P16278	BGAL	Beta-galactosidase	154
	P26842	CD27	CD27 antigen	147
	P01591	IGJ	Immunoglobulin J chain	142
	Q13510	ASAH1	Acid ceramidase	139
	P14780	MMP9	Matrix metalloproteinase-9	136
	P07711	CATL1	Cathepsin L1	134
	O43291	SPIT2	Kunitz-type protease inhibitor 2	134
	P15151	PVR	Poliovirus receptor	131
	Q7KYR7	BT2A1	Butyrophilin subfamily 2 member A1	125
	P06865	HEXA	Beta-hexosaminidase subunit alpha	123
	P35555	FBN1	Fibrillin-1	122
	P12111	CO6A3	Collagen alpha-3(VI) chain	118
	P05164	PERM	Myeloperoxidase	118
	P10619	PPGB	Lysosomal protective protein	115
	P13598	ICAM2	Intercellular adhesion molecule 2	112
	O75503	CLN5	Ceroid-lipofuscinosis neuronal protein 5	110
	P04156	PRIO	Major prion protein	110
	Q9NZP8	C1RL	Complement C1r subcomponent-like protein	109
	P08962	CD63	CD63 antigen	102
	Q9HBJ8	TMM27	Collectrin	96
	P41271	NBL1	Neuroblastoma suppressor of tumorigenicity 1	92
	P07204	TRBM	Thrombomodulin	91
	P01033	TIMP1	Metalloproteinase inhibitor 1	90
	P22794	EVI2A	Protein EVI2A	89
	Q9H8L6	MMRN2	Multimerin-2	89
	P17936	IBP3	Insulin-like growth factor-binding protein 3	86
	P08603	CFAH	Complement factor H	85
	Q9Y2E5	MA2B2	Epididymis-specific alpha-mannosidase	85
	Q9H3G5	CPVL	Probable serine carboxypeptidase CPVL	84
	P35613	BASI	Basigin	78
	P11388	TOP2A	DNA topoisomerase 2-alpha	78
	P40189	IL6RB	Interleukin-6 receptor subunit beta	76
	Q01973	ROR1	Inactive tyrosine-protein kinase transmembrane receptor ROR1	75
	O95497	VNN1	Pantetheinase	73
	P20160	CAP7	Azurocidin	72
	P22894	MMP8	Neutrophil collagenase	71
	Q9Y646	CBPQ	Carboxypeptidase Q	69
	P06681	CO2	Complement C2	68
	P25116	PAR1	Proteinase-activated receptor 1	68
	Q13449	LSAMP	Limbic system-associated membrane protein	65
	Q86VB7	C163A	Scavenger receptor cysteine-rich type 1 protein M130	64
	P19440	GGT1	Gamma-glutamyltranspeptidase 1	63
	P26927	HGFL	Hepatocyte growth factor-like protein	63
	Q14515	SPRL1	SPARC-like protein 1	63
	Q96PD5	PGRP2	N-acetylmuramoyl-L-alanine amidase	62
	P48551	INAR2	Interferon alpha	61
	Q9GZX9	TWSG1	Twisted gastrulation protein homolog 1	59
	Q96IY4	CBPB2	Carboxypeptidase B2	56
	P28906	CD34	Hematopoietic progenitor cell antigen CD34	56
	P24394	IL4RA	Interleukin-4 receptor subunit alpha	54
	O95445	APOM	Apolipoprotein M	49
	Q7Z3B1	NEGR1	Neuronal growth regulator 1	48
	P04114	APOB	Apolipoprotein B-100	47
	Q03591	FHR1	Complement factor H-related protein 1	47
	P19801	AOC1	Amiloride-sensitive amine oxidase [copper-containing]	46
	P36955	PEDF	Pigment epithelium-derived factor	46
	O43405	COCH	Cochlin	43
	P11215	ITAM	Integrin alpha-M	42
	Q9UQV4	LAMP3	Lysosome-associated membrane glycoprotein 3	42
	O95297	MPZL1	Myelin protein zero-like protein 1	41
	P20138	CD33	Myeloid cell surface antigen CD33	39
	Q9BRK3	MXRA8	Matrix-remodeling-associated protein 8	39
	Q13421	MSLN	Mesothelin	38
	Q99519	NEUR1	Sialidase-1	38
	P78325	ADAM8	Disintegrin and metalloproteinase domain-containing protein 8	37
	Q9NY97	B3GN2	N-acetyllactosaminide beta-1,3-N-acetylglucosaminyltransferase 2	36
	Q53GD3	CTL4	Choline transporter-like protein 4	36
	Q6UXB4	CLC4G	C-type lectin domain family 4 member G	35
	P17927	CR1	Complement receptor type 1	34
	Q14195	DPYL3	Dihydropyrimidinase-related protein 3	34
	Q8IVL0	NAV3	Neuron navigator 3	34
	Q16563	SYPL1	Synaptophysin-like protein 1	34
	P07357	CO8A	Complement component C8 alpha chain	33
	P08195	4F2	4F2 cell-surface antigen heavy chain	32
	O95274	LYPD3	Ly6	32
	Q6UVK1	CSPG4	Chondroitin sulfate proteoglycan 4	31
	P23470	PTPRG	Receptor-type tyrosine-protein phosphatase gamma	31
	Q02487	DSC2	Desmocollin-2	30
	Q68D85	NR3L1	Natural cytotoxicity triggering receptor 3 ligand 1	29
	P51884	LUM	Lumican	28
	Q7Z7M0	MEGF8	Multiple epidermal growth factor-like domains protein 8	28
	Q8TCT8	SPP2A	Signal peptide peptidase-like 2A	28
	Q9NUM4	T106B	Transmembrane protein 106B	27
	P28908	TNR8	Tumor necrosis factor receptor superfamily member 8	27
	Q9H6X2	ANTR1	Anthrax toxin receptor 1	26
	Q8IWA5	CTL2	Choline transporter-like protein 2	26
	P52803	EFNA5	Ephrin-A5	26
	Q99523	SORT	Sortilin	25
	O43895	XPP2	Xaa-Pro aminopeptidase 2	25
	P31997	CEAM8	Carcinoembryonic antigen-related cell adhesion molecule 8	24
	Q9NVL8	CN105	Uncharacterized protein C14orf105	24
	Q6W4X9	MUC6	Mucin-6	24
	P19075	TSN8	Tetraspanin-8	24
	Q92626	PXDN	Peroxidasin homolog	23
	Q06418	TYRO3	Tyrosine-protein kinase receptor TYRO3	23
	P13671	CO6	Complement component C6	22
	P53801	PTTG	Pituitary tumor-transforming gene 1 protein-interacting protein	22
	Q01151	CD83	CD83 antigen	20
	Q9BXP8	PAPP2	Pappalysin-2	18
	Q8IZF2	AGRF5	Adhesion G protein-coupled receptor F5	15
	P98095	FBLN2	Fibulin-2	15
	Q92673	SORL	Sortilin-related receptor	15
	P35610	SOAT1	Sterol O-acyltransferase 1	13
